# Supplementary material for: 1-{4-[(1H-1,2,4-Triazol-1-yl)meth­yl]benz­yl}-1H-1,2,4-triazol-4-ium perchlorate
Source: Acta Crystallogr Sect E Struct Rep Online. 2010 Feb 6;66(Pt 3):o537. doi: 10.1107/S1600536810002618 (PMC2983622; doi:10.1107/S1600536810002618)
Supplement: Supplementary file 1 [file e-66-0o537-sup1.cif]

##############################################################################
###                                                                        ###
###        Electronic paper (Acta Crystallographica Section E)             ###
###                                                                        ###
##############################################################################
#                                                                            #
# This CIF contains the data in a paper accepted for publication in Acta     #
# Crystallographica Section E. It conforms to the requirements of Notes      #
# for Authors for Section E, and has been peer reviewed under the auspices   #
# of the IUCr Commission on Journals.                                        #
#                                                                            #
# Full details of the Crystallographic Information File format               #
# are given in the paper "The Crystallographic Information File (CIF):       #
# a New Standard Archive File for Crystallography" by S. R. Hall, F. H.      #
# Allen and I. D. Brown [Acta Cryst. (1991), A47, 655-685].                  #
#                                                                            #
# The current version of the core CIF dictionary is obtainable from          #
# ftp://ftp.iucr.org/pub/cif_core.dic. The current version number is 2.4.    #
#                                                                            #
# Software is freely available for graphical display of the structure(s) in  #
# this CIF.  For information consult the CIF home page http://www.iucr.org/  #
# cif/home.html                                                              #
#                                                                            #
# This file may be used for bona fide research purposes within the           #
# scientific community so long as proper attribution is given to the journal # 
# article from which it was obtained.                                        #
#                                                                            #
##############################################################################
                                             
data_I
_audit_creation_method     SHELXL-97
_chemical_name_systematic
;
1-{4-[(1<i>H</i>-1,2,4-Triazol-1-yl)methyl]benzyl}-1<i>H</i>-
1,2,4-triazol-4-ium perchlorate
;
_chemical_name_common     ?
_chemical_formula_moiety     'C12 H13 N6 +, Cl O4 -'
_chemical_formula_sum     'C12 H13 Cl N6 O4'
_chemical_formula_iupac     'C12 H13 N6 +, Cl O4 -'
_chemical_formula_weight     340.73
_chemical_melting_point     ?
_symmetry_cell_setting     Monoclinic
_symmetry_space_group_name_H-M     'C 2/c'
_symmetry_space_group_name_Hall     '-C 2yc'
loop_
    _symmetry_equiv_pos_as_xyz
    'x, y, z'
    '-x, y, -z+1/2'
    'x+1/2, y+1/2, z'
    '-x+1/2, y+1/2, -z+1/2'
    '-x, -y, -z'
    'x, -y, z-1/2'
    '-x+1/2, -y+1/2, -z'
    'x+1/2, -y+1/2, z-1/2'
_cell_length_a     15.140(5)
_cell_length_b     11.362(3)
_cell_length_c     10.408(3)
_cell_angle_alpha     90.00
_cell_angle_beta     124.500(5)
_cell_angle_gamma     90.00
_cell_volume     1475.5(7)
_cell_formula_units_Z     4
_cell_measurement_reflns_used     1942
_cell_measurement_theta_min     2.42
_cell_measurement_theta_max     27.54
_cell_measurement_temperature     297(2)
_exptl_crystal_description     block
_exptl_crystal_colour     colorless
_exptl_crystal_size_max     0.20
_exptl_crystal_size_mid     0.15
_exptl_crystal_size_min     0.14
_exptl_crystal_density_diffrn     1.534
_exptl_crystal_density_meas     ?
_exptl_crystal_density_method     'not measured'
_exptl_crystal_F_000     704
_exptl_absorpt_coefficient_mu     0.291
_exptl_absorpt_correction_type     multi-scan
_exptl_absorpt_process_details     '(SADABS; Sheldrick, 2003)'
_exptl_absorpt_correction_T_min     0.9442
_exptl_absorpt_correction_T_max     0.9605
_exptl_special_details
;
;
_diffrn_ambient_temperature     297(2)
_diffrn_radiation_type     MoK\a
_diffrn_radiation_wavelength     0.71073
_diffrn_radiation_source     'fine-focus sealed tube'
_diffrn_radiation_monochromator     graphite
_diffrn_measurement_device_type     'Bruker APEXII CCD'
_diffrn_measurement_method     '\f and \w scans'
_diffrn_detector_area_resol_mean     ?
_diffrn_reflns_number     4272
_diffrn_reflns_av_R_equivalents     0.0207
_diffrn_reflns_av_sigmaI/netI     0.0213
_diffrn_reflns_theta_min     2.42
_diffrn_reflns_theta_max     25.99
_diffrn_reflns_theta_full     25.99
_diffrn_measured_fraction_theta_max     0.996
_diffrn_measured_fraction_theta_full     0.996
_diffrn_reflns_limit_h_min     -12
_diffrn_reflns_limit_h_max     18
_diffrn_reflns_limit_k_min     -13
_diffrn_reflns_limit_k_max     13
_diffrn_reflns_limit_l_min     -12
_diffrn_reflns_limit_l_max     12
_diffrn_standards_number     0
_diffrn_standards_interval_count     ?
_diffrn_standards_interval_time     ?
_diffrn_standards_decay_%     ?
_refine_special_details
;
Refinement of <i>F</i>^2^ against ALL reflections. The weighted <i>R</i>-factor
<i>wR</i> and goodness of fit <i>S</i> are based on <i>F</i>^2^, conventional
<i>R</i>-factors <i>R</i> are based on <i>F</i>, with <i>F</i> set to zero for
negative <i>F</i>^2^. The threshold expression of <i>F</i>^2^ >
\s(<i>F</i>^2^) is used only for calculating <i>R</i>-factors(gt) <i>etc</i>.
and is not relevant to the choice of reflections for refinement.
<i>R</i>-factors based on <i>F</i>^2^ are statistically about twice as large
as those based on <i>F</i>, and <i>R</i>- factors based on ALL data will be
even larger.
;
_reflns_number_total     1436
_reflns_number_gt     1215
_reflns_threshold_expression     I>2sigma(I)
_refine_ls_structure_factor_coef     Fsqd
_refine_ls_matrix_type     full
_refine_ls_R_factor_all     0.0629
_refine_ls_R_factor_gt     0.0543
_refine_ls_wR_factor_gt     0.1338
_refine_ls_wR_factor_ref     0.1385
_refine_ls_goodness_of_fit_ref     1.085
_refine_ls_restrained_S_all     1.085
_refine_ls_number_reflns     1436
_refine_ls_number_parameters     120
_refine_ls_number_restraints     0
_refine_ls_hydrogen_treatment     constr
_refine_ls_weighting_scheme     calc
_refine_ls_weighting_details
         'calc w=1/[\s^2^(Fo^2^)+(0.0491P)^2^+2.6630P] where P=(Fo^2^+2Fc^2^)/3'
_atom_sites_solution_hydrogens     geom
_atom_sites_solution_primary     direct
_atom_sites_solution_secondary     difmap
_refine_ls_shift/su_max     0.000
_refine_ls_shift/su_mean     0.000
_refine_diff_density_max     0.281
_refine_diff_density_min     -0.612
_refine_ls_extinction_method     none
_refine_ls_extinction_coef     ?
loop_
    _atom_type_symbol
    _atom_type_description
    _atom_type_scat_dispersion_real
    _atom_type_scat_dispersion_imag
    _atom_type_scat_source
    'C' 'C' 0.0033 0.0016
                         'International Tables Vol C Tables 4.2.6.8 and 6.1.1.4'
    'H' 'H' 0.0000 0.0000
                         'International Tables Vol C Tables 4.2.6.8 and 6.1.1.4'
    'N' 'N' 0.0061 0.0033
                         'International Tables Vol C Tables 4.2.6.8 and 6.1.1.4'
    'O' 'O' 0.0106 0.0060
                         'International Tables Vol C Tables 4.2.6.8 and 6.1.1.4'
    'Cl' 'Cl' 0.1484 0.1585
                         'International Tables Vol C Tables 4.2.6.8 and 6.1.1.4'
_computing_data_collection     'APEX2 (Bruker, 2007)'
_computing_cell_refinement     'SAINT (Bruker, 2007)'
_computing_data_reduction     'SAINT (Bruker, 2007)'
_computing_structure_solution     'SHELXS97 (Sheldrick, 2008)'
_computing_structure_refinement     'SHELXL97 (Sheldrick, 2008)'
_computing_molecular_graphics     'DIAMOND (Brandenburg, 2005)'
_computing_publication_material     'SHELXL97 (Sheldrick, 2008)'
loop_
    _atom_site_type_symbol
    _atom_site_label
    _atom_site_fract_x
    _atom_site_fract_y
    _atom_site_fract_z
    _atom_site_U_iso_or_equiv
    _atom_site_adp_type
    _atom_site_calc_flag
    _atom_site_refinement_flags
    _atom_site_occupancy
    _atom_site_disorder_assembly
    _atom_site_disorder_group
    C C1 0.3304(2) 0.1668(2) 0.5558(3) 0.0423(6) Uani d . 1 . .
    H H1 0.3848 0.1112 0.5929 0.051 Uiso calc R 1 . .
    C C2 0.27311(19) 0.1755(2) 0.6225(3) 0.0388(5) Uani d . 1 . .
    C C3 0.19301(19) 0.2594(2) 0.5662(3) 0.0417(6) Uani d . 1 . .
    H H3 0.1545 0.2665 0.6106 0.050 Uiso calc R 1 . .
    C C4 0.3004(2) 0.0963(3) 0.7575(3) 0.0526(7) Uani d . 1 . .
    H H4A 0.3578 0.0433 0.7799 0.063 Uiso calc R 1 . .
    H H4B 0.3260 0.1441 0.8494 0.063 Uiso calc R 1 . .
    C C6 0.1572(2) 0.0310(2) 0.7933(3) 0.0495(6) Uani d . 1 . .
    H H6 0.1735 0.0809 0.8748 0.059 Uiso calc R 1 . .
    C C5 0.0862(2) -0.0993(2) 0.6166(3) 0.0471(6) Uani d . 1 . .
    H H5 0.0403 -0.1588 0.5514 0.057 Uiso calc R 1 . .
    N N1 0.20807(16) 0.02713(17) 0.7242(2) 0.0416(5) Uani d . 1 . .
    N N2 0.16400(17) -0.05709(19) 0.6103(2) 0.0466(5) Uani d . 1 . .
    N N3 0.07910(18) -0.0479(2) 0.7274(3) 0.0506(6) Uani d . 1 . .
    H H3A 0.0338 -0.0630 0.7501 0.061 Uiso calc PR 0.50 . .
    Cl Cl1 0.5000 0.16865(9) 0.2500 0.0749(4) Uani d S 1 . .
    O O1 0.3684(4) 0.1843(5) 0.1366(6) 0.0902(16) Uani d P 0.50 . .
    O O2 0.5109(9) 0.1370(12) 0.1316(12) 0.136(5) Uani d P 0.50 . .
    O O3 0.5000 0.2786(5) 0.2500 0.254(5) Uani d S 1 . .
    O O4 0.5108(10) 0.0799(8) 0.3416(13) 0.122(3) Uani d P 0.50 . .
loop_
    _atom_site_aniso_label
    _atom_site_aniso_U_11
    _atom_site_aniso_U_22
    _atom_site_aniso_U_33
    _atom_site_aniso_U_12
    _atom_site_aniso_U_13
    _atom_site_aniso_U_23
    C1 0.0410(12) 0.0427(13) 0.0453(13) 0.0003(10) 0.0257(11) -0.0002(10)
    C2 0.0408(12) 0.0412(12) 0.0334(11) -0.0083(10) 0.0203(10) -0.0022(9)
    C3 0.0451(13) 0.0479(13) 0.0432(13) -0.0057(10) 0.0316(11) -0.0048(10)
    C4 0.0472(14) 0.0639(17) 0.0379(13) -0.0091(13) 0.0188(11) 0.0072(12)
    C6 0.0652(17) 0.0506(14) 0.0467(14) 0.0094(13) 0.0400(13) 0.0098(11)
    C5 0.0482(14) 0.0473(14) 0.0451(13) -0.0006(11) 0.0260(12) 0.0074(11)
    N1 0.0500(11) 0.0451(11) 0.0342(10) -0.0005(9) 0.0266(9) 0.0069(8)
    N2 0.0533(12) 0.0522(12) 0.0382(10) -0.0024(10) 0.0283(10) 0.0015(9)
    N3 0.0535(13) 0.0567(13) 0.0569(13) 0.0105(11) 0.0405(11) 0.0181(11)
    Cl1 0.1341(12) 0.0393(5) 0.0914(9) 0.000 0.0878(9) 0.000
    O1 0.049(2) 0.122(4) 0.085(3) 0.014(3) 0.030(3) -0.006(3)
    O2 0.096(6) 0.252(15) 0.073(4) 0.022(8) 0.055(4) -0.004(7)
    O3 0.283(10) 0.061(3) 0.401(14) 0.000 0.183(10) 0.000
    O4 0.129(7) 0.105(6) 0.120(7) 0.012(5) 0.064(6) 0.061(5)
_geom_special_details
;
All e.s.d.'s (except the e.s.d. in the dihedral angle between two l.s. planes)
are estimated using the full covariance matrix. The cell e.s.d.'s are taken
into account individually in the estimation of e.s.d.'s in distances, angles
and torsion angles; correlations between e.s.d.'s in cell parameters are only
used when they are defined by crystal symmetry. An approximate (isotropic)
treatment of cell e.s.d.'s is used for estimating e.s.d.'s involving l.s.
planes.
;
loop_
    _geom_bond_atom_site_label_1
    _geom_bond_atom_site_label_2
    _geom_bond_site_symmetry_2
    _geom_bond_distance
    _geom_bond_publ_flag
    C1 C2 . 1.388(3) ?
    C1 C3 7_556 1.389(3) ?
    C1 H1 . 0.9300 ?
    C2 C3 . 1.385(3) ?
    C2 C4 . 1.515(3) ?
    C3 C1 7_556 1.389(3) ?
    C3 H3 . 0.9300 ?
    C4 N1 . 1.464(3) ?
    C4 H4A . 0.9700 ?
    C4 H4B . 0.9700 ?
    C6 N1 . 1.319(3) ?
    C6 N3 . 1.324(4) ?
    C6 H6 . 0.9300 ?
    C5 N2 . 1.308(3) ?
    C5 N3 . 1.350(3) ?
    C5 H5 . 0.9300 ?
    N1 N2 . 1.367(3) ?
    N3 H3A . 0.8600 ?
    Cl1 O3 . 1.249(5) ?
    Cl1 O4 2_655 1.333(8) ?
    Cl1 O4 . 1.333(8) ?
    Cl1 O2 . 1.381(9) ?
    Cl1 O2 2_655 1.381(9) ?
    Cl1 O1 2_655 1.653(5) ?
    Cl1 O1 . 1.653(4) ?
    O2 O4 2_655 0.843(13) ?
    O4 O2 2_655 0.843(13) ?
    O4 O4 2_655 1.74(2) ?
loop_
    _geom_angle_atom_site_label_1
    _geom_angle_atom_site_label_2
    _geom_angle_atom_site_label_3
    _geom_angle_site_symmetry_1
    _geom_angle_site_symmetry_3
    _geom_angle
    _geom_angle_publ_flag
    C2 C1 C3 . 7_556 120.4(2) ?
    C2 C1 H1 . . 119.8 ?
    C3 C1 H1 7_556 . 119.8 ?
    C3 C2 C1 . . 118.9(2) ?
    C3 C2 C4 . . 121.0(2) ?
    C1 C2 C4 . . 120.1(2) ?
    C2 C3 C1 . 7_556 120.7(2) ?
    C2 C3 H3 . . 119.6 ?
    C1 C3 H3 7_556 . 119.6 ?
    N1 C4 C2 . . 112.1(2) ?
    N1 C4 H4A . . 109.2 ?
    C2 C4 H4A . . 109.2 ?
    N1 C4 H4B . . 109.2 ?
    C2 C4 H4B . . 109.2 ?
    H4A C4 H4B . . 107.9 ?
    N1 C6 N3 . . 108.7(2) ?
    N1 C6 H6 . . 125.6 ?
    N3 C6 H6 . . 125.6 ?
    N2 C5 N3 . . 113.2(2) ?
    N2 C5 H5 . . 123.4 ?
    N3 C5 H5 . . 123.4 ?
    C6 N1 N2 . . 110.3(2) ?
    C6 N1 C4 . . 128.9(2) ?
    N2 N1 C4 . . 120.8(2) ?
    C5 N2 N1 . . 103.0(2) ?
    C6 N3 C5 . . 104.8(2) ?
    C6 N3 H3A . . 127.6 ?
    C5 N3 H3A . . 127.6 ?
    O3 Cl1 O4 . 2_655 139.2(5) ?
    O3 Cl1 O4 . . 139.2(5) ?
    O4 Cl1 O4 2_655 . 81.7(10) ?
    O3 Cl1 O2 . . 105.1(5) ?
    O4 Cl1 O2 . . 114.4(8) ?
    O3 Cl1 O2 . 2_655 105.1(5) ?
    O4 Cl1 O2 2_655 2_655 114.4(8) ?
    O2 Cl1 O2 . 2_655 149.8(11) ?
    O3 Cl1 O1 . 2_655 83.8(2) ?
    O4 Cl1 O1 2_655 2_655 101.6(6) ?
    O4 Cl1 O1 . 2_655 87.8(6) ?
    O2 Cl1 O1 . 2_655 87.7(5) ?
    O2 Cl1 O1 2_655 2_655 95.5(5) ?
    O3 Cl1 O1 . . 83.8(2) ?
    O4 Cl1 O1 2_655 . 87.8(6) ?
    O4 Cl1 O1 . . 101.6(6) ?
    O2 Cl1 O1 . . 95.5(5) ?
    O2 Cl1 O1 2_655 . 87.7(5) ?
    O1 Cl1 O1 2_655 . 167.6(4) ?
    O4 O2 Cl1 2_655 . 68.8(9) ?
    O2 O4 Cl1 2_655 . 75.0(11) ?
    O2 O4 O4 2_655 2_655 119.7(14) ?
    Cl1 O4 O4 . 2_655 49.2(5) ?
loop_
    _geom_torsion_atom_site_label_1
    _geom_torsion_atom_site_label_2
    _geom_torsion_atom_site_label_3
    _geom_torsion_atom_site_label_4
    _geom_torsion_site_symmetry_1
    _geom_torsion_site_symmetry_2
    _geom_torsion_site_symmetry_3
    _geom_torsion_site_symmetry_4
    _geom_torsion
    _geom_torsion_publ_flag
    C3 C1 C2 C3 7_556 . . . -0.5(4) ?
    C3 C1 C2 C4 7_556 . . . -178.9(2) ?
    C1 C2 C3 C1 . . . 7_556 0.5(4) ?
    C4 C2 C3 C1 . . . 7_556 178.8(2) ?
    C3 C2 C4 N1 . . . . 58.5(3) ?
    C1 C2 C4 N1 . . . . -123.1(3) ?
    N3 C6 N1 N2 . . . . -0.7(3) ?
    N3 C6 N1 C4 . . . . -179.2(2) ?
    C2 C4 N1 C6 . . . . -115.6(3) ?
    C2 C4 N1 N2 . . . . 66.0(3) ?
    N3 C5 N2 N1 . . . . -0.5(3) ?
    C6 N1 N2 C5 . . . . 0.7(3) ?
    C4 N1 N2 C5 . . . . 179.3(2) ?
    N1 C6 N3 C5 . . . . 0.3(3) ?
    N2 C5 N3 C6 . . . . 0.1(3) ?
    O3 Cl1 O2 O4 . . . 2_655 -163.6(14) ?
    O4 Cl1 O2 O4 . . . 2_655 27(2) ?
    O2 Cl1 O2 O4 2_655 . . 2_655 16.4(14) ?
    O1 Cl1 O2 O4 2_655 . . 2_655 113.4(15) ?
    O1 Cl1 O2 O4 . . . 2_655 -78.6(15) ?
    O3 Cl1 O4 O2 . . . 2_655 25(2) ?
    O4 Cl1 O4 O2 2_655 . . 2_655 -155(2) ?
    O2 Cl1 O4 O2 . . . 2_655 -171.0(9) ?
    O1 Cl1 O4 O2 2_655 . . 2_655 102.5(15) ?
    O1 Cl1 O4 O2 . . . 2_655 -69.4(15) ?
    O3 Cl1 O4 O4 . . . 2_655 180.000(3) ?
    O2 Cl1 O4 O4 . . . 2_655 -15.6(12) ?
    O2 Cl1 O4 O4 2_655 . . 2_655 155(2) ?
    O1 Cl1 O4 O4 2_655 . . 2_655 -102.1(6) ?
    O1 Cl1 O4 O4 . . . 2_655 86.0(6) ?
loop_
    _geom_hbond_atom_site_label_D
    _geom_hbond_atom_site_label_H
    _geom_hbond_atom_site_label_A
    _geom_hbond_site_symmetry_A
    _geom_hbond_distance_DH
    _geom_hbond_distance_HA
    _geom_hbond_distance_DA
    _geom_hbond_angle_DHA
    _geom_hbond_publ_flag
    N3 H3A N3 2_556 0.86 1.86 2.690(5) 162 yes
    C1 H1 O4 5_656 0.93 2.54 3.445(12) 164 yes
    C3 H3 O2 8_456 0.93 2.55 3.403(15) 152 yes
    C4 H4A O4 6_556 0.97 2.46 3.430(15) 176 yes
    C6 H6 N2 6_556 0.93 2.55 3.256(4) 133 yes
data_global
_journal_date_recd_electronic     2010-01-01
_journal_date_accepted     2010-01-21
_journal_name_full     'Acta Crystallographica, Section E'
_journal_year     2010
_journal_volume     66
_journal_issue      3
_journal_page_first     o537
_journal_page_last     o537
_journal_paper_category     QO
_journal_coeditor_code     XU2715
_publ_contact_author_name     'Ming-Yang He'
_publ_contact_author_address
;
Key Laboratory of Fine Petrochemical Technology,
Jiangsu Polytechnic University,
Changzhou 213164, People's Republic of China
;
_publ_contact_author_email     'hemingyangjpu@yahoo.com'
_publ_contact_author_fax     '86-519-86330251'
_publ_contact_author_phone     '86-519-86330251'
_publ_section_title
;
1-{4-[(1<i>H</i>-1,2,4-Triazol-1-yl)methyl]benzyl}-1<i>H</i>-1,2,4-triazol-4-ium
perchlorate
;
loop_
    _publ_author_name
    _publ_author_footnote
    _publ_author_address
    'Hu, Zhao-Jian' .
;
Key Laboratory of Fine Petrochemical Technology,
Jiangsu Polytechnic University,
Changzhou 213164, People's Republic of China
;
    'Guo, Xiu-Kai' .
;
Key Laboratory of Fine Petrochemical Technology,
Jiangsu Polytechnic University,
Changzhou 213164, People's Republic of China
;
    'Xu, Huan' .
;
Key Laboratory of Fine Petrochemical Technology,
Jiangsu Polytechnic University,
Changzhou 213164, People's Republic of China
;
    'He, Ming-Yang' .
;
Key Laboratory of Fine Petrochemical Technology,
Jiangsu Polytechnic University,
Changzhou 213164, People's Republic of China
;
    'Geng, Li' .
;
Key Laboratory of Fine Petrochemical Technology,
Jiangsu Polytechnic University,
Changzhou 213164, People's Republic of China
;
