# Supplementary material for: 1-{4-[(1H-1,2,4-Triazol-1-yl)meth­yl]benz­yl}-1H-1,2,4-triazol-4-ium perchlorate
Source: Acta Crystallogr Sect E Struct Rep Online. 2010 Feb 6;66(Pt 3):o537. doi: 10.1107/S1600536810002618 (PMC2983622; doi:10.1107/S1600536810002618)
Supplement: Supplementary file 2 [file e-66-0o537-Isup2.hkl]

# 
# h,k,l, Fc-squared, Fo-squared, sigma(Fo-squared) and status flag 
# 
data_I
_shelx_title ' 091209A in C2/c' 
_shelx_refln_list_code          4 
_shelx_F_calc_maximum      209.84 
_exptl_crystal_F_000       704.00 
_reflns_d_resolution_high  0.8109 
 
loop_ 
 _symmetry_equiv_pos_as_xyz 
 'x, y, z' 
 '-x, y, -z+1/2' 
 'x+1/2, y+1/2, z' 
 '-x+1/2, y+1/2, -z+1/2' 
 '-x, -y, -z' 
 'x, -y, z-1/2' 
 '-x+1/2, -y+1/2, -z' 
 'x+1/2, -y+1/2, z-1/2' 
 
_cell_length_a    15.1400 
_cell_length_b    11.3621 
_cell_length_c    10.4080 
_cell_angle_alpha  90.000 
_cell_angle_beta  124.500 
_cell_angle_gamma  90.000 
 
_shelx_F_squared_multiplier     1.000 
 
loop_ 
 _refln_index_h 
 _refln_index_k 
 _refln_index_l 
 _refln_F_squared_calc 
 _refln_F_squared_meas 
 _refln_F_squared_sigma 
 _refln_observed_status 
   2   0   0      772.90      700.88     18.38 o 
   4   0   0      924.92     1012.70     17.90 o 
   6   0   0     7514.61     7174.59    175.43 o 
   8   0   0      483.37      559.94     12.43 o 
  10   0   0      548.01      586.29     13.73 o 
  12   0   0      172.14      158.11      6.62 o 
  14   0   0       72.37       48.03      7.94 o 
   1   1   0      988.29      815.11      6.74 o 
   3   1   0     7841.47     7622.10     98.05 o 
   5   1   0     3165.25     3053.72     42.30 o 
   7   1   0     1375.04     1336.92     20.42 o 
   9   1   0      598.11      628.66      9.85 o 
  11   1   0       42.69       32.69      2.52 o 
  13   1   0      116.68      126.19      7.37 o 
  15   1   0        4.56        0.00      3.39 o 
   0   2   0     1536.88     1378.92     22.90 o 
   2   2   0      964.71      910.47      9.99 o 
   4   2   0     2848.00     2982.85     49.06 o 
   6   2   0      273.52      258.95      6.52 o 
   8   2   0      546.64      443.06     10.33 o 
  10   2   0        1.55        1.28      2.06 o 
  12   2   0       47.74       61.55      3.43 o 
  14   2   0       42.83       72.64      6.64 o 
   1   3   0    20309.64    20763.06    276.02 o 
   3   3   0     6995.44     6839.15     91.11 o 
   5   3   0     6276.91     6562.49     88.93 o 
   7   3   0       81.72       32.19      2.86 o 
   9   3   0       56.00       60.07      3.71 o 
  11   3   0        0.15        0.00      1.60 o 
  13   3   0      112.52       86.66      6.94 o 
  15   3   0        7.33       28.78      5.16 o 
   0   4   0       59.20       40.52      3.76 o 
   2   4   0     2417.49     2199.94     71.44 o 
   4   4   0      359.62      379.34      5.32 o 
   6   4   0        1.79        2.27      1.22 o 
   8   4   0      165.56      227.43      5.86 o 
  10   4   0        8.24       15.94      2.21 o 
  12   4   0       39.51       33.50      3.21 o 
  14   4   0        0.49        0.00      3.21 o 
   1   5   0      208.21      230.55      3.73 o 
   3   5   0        5.50       17.91      1.10 o 
   5   5   0      500.21      532.30      8.18 o 
   7   5   0       40.88       26.84      2.17 o 
   9   5   0        4.90       16.98      2.16 o 
  11   5   0        7.09        6.24      1.95 o 
  13   5   0       63.30       48.95      8.98 o 
   0   6   0      244.56      195.25      7.52 o 
   2   6   0        2.63        5.22      0.81 o 
   4   6   0      597.06      667.16      9.78 o 
   6   6   0      225.16      274.50      6.31 o 
   8   6   0      610.25      639.13     12.03 o 
  10   6   0       89.76       66.81      3.82 o 
  12   6   0        0.09        2.84      2.34 o 
   1   7   0      929.98      806.09      9.86 o 
   3   7   0       80.67       86.94      3.04 o 
   5   7   0        0.02        0.00      0.85 o 
   7   7   0       45.35       59.76      3.34 o 
   9   7   0       63.86       44.47      3.50 o 
  11   7   0       20.76       12.65      4.79 o 
  13   7   0       62.51       54.73      6.34 o 
   0   8   0     1561.77     1416.27     25.99 o 
   2   8   0      122.89       91.32      2.45 o 
   4   8   0       16.74       11.88      1.56 o 
   6   8   0       84.34      112.26      3.67 o 
   8   8   0       42.00       51.34      3.54 o 
  10   8   0       74.17       88.01      4.51 o 
  12   8   0       83.80       73.28      5.31 o 
   1   9   0      429.32      361.16      7.65 o 
   3   9   0      595.14      568.71      9.40 o 
   5   9   0      166.73      204.21      7.84 o 
   7   9   0       79.09       86.16      4.30 o 
   9   9   0      127.37      149.39      9.40 o 
  11   9   0        3.30        7.75      2.71 o 
   0  10   0      418.59      460.26     11.60 o 
   2  10   0        1.78        1.54      1.51 o 
   4  10   0        0.20        0.79      1.40 o 
   6  10   0      232.05      211.68     12.09 o 
   8  10   0       32.54       35.92      3.86 o 
  10  10   0        5.37        4.47      4.59 o 
   1  11   0      397.55      374.67      7.46 o 
   3  11   0        4.44        7.65      3.42 o 
   5  11   0      244.88      229.45      6.69 o 
   7  11   0        4.08        6.31      2.53 o 
   9  11   0        1.90        0.00      2.24 o 
   0  12   0      285.30      258.13     12.11 o 
   2  12   0       12.20       14.45      2.61 o 
   4  12   0      169.63      163.72      5.88 o 
   6  12   0       77.61       73.19      4.34 o 
   1  13   0       89.40       97.27      5.46 o 
   3  13   0       37.47       37.48      4.10 o 
   5  13   0       31.86       37.11      4.10 o 
 -15   1   1       83.00       45.47      5.46 o 
 -13   1   1       66.62       78.59      4.34 o 
 -11   1   1        1.74        0.92      1.69 o 
  -9   1   1      625.27      579.80      9.23 o 
  -7   1   1     1523.49     1582.68     23.54 o 
  -5   1   1     2891.11     2783.40     49.32 o 
  -3   1   1    28280.01    26903.41    361.30 o 
  -1   1   1      483.00      629.71      8.28 o 
   1   1   1    15445.35    14814.32    131.79 o 
   3   1   1      303.16      316.36      4.57 o 
   5   1   1      976.55      865.30     21.72 o 
   7   1   1     2882.96     2855.13     38.89 o 
   9   1   1        0.72        0.99      1.23 o 
  11   1   1        7.63        8.56      3.25 o 
  13   1   1        6.35       29.12      4.73 o 
 -16   2   1       32.34       12.98      5.85 o 
 -14   2   1       99.03      125.86      4.71 o 
 -12   2   1      302.83      325.88      7.05 o 
 -10   2   1      321.85      348.46      8.03 o 
  -8   2   1      629.40      637.24     15.30 o 
  -6   2   1       63.64       99.81      3.18 o 
  -4   2   1     1100.32     1036.68     61.82 o 
  -2   2   1     8004.00     7978.64    273.79 o 
   0   2   1     2850.14     3210.70     25.77 o 
   2   2   1    44032.66    40481.32    393.12 o 
   4   2   1      195.15      311.40      5.09 o 
   6   2   1      256.41      245.01      5.52 o 
   8   2   1      287.33      250.56      7.02 o 
  10   2   1      126.29      133.23      4.02 o 
  12   2   1      111.65       80.40     10.65 o 
  14   2   1       87.49       63.49      6.64 o 
 -15   3   1        4.31        2.43      3.39 o 
 -13   3   1       46.99       52.09      3.28 o 
 -11   3   1      374.09      336.09      8.11 o 
  -9   3   1       51.57       43.19      3.21 o 
  -7   3   1     2312.95     2467.44     42.16 o 
  -5   3   1       57.31       40.39      3.02 o 
  -3   3   1     1864.25     1803.01     24.80 o 
  -1   3   1      143.43      132.59      2.45 o 
   1   3   1    16383.01    16192.36    165.87 o 
   3   3   1      581.63      557.74     22.75 o 
   5   3   1      689.38      777.66     10.92 o 
   7   3   1       20.98       52.25      3.04 o 
   9   3   1      333.03      406.04      8.76 o 
  11   3   1       35.90       24.74      4.13 o 
  13   3   1       12.60        3.50      3.39 o 
 -14   4   1        0.63        0.00      2.25 o 
 -12   4   1      296.81      302.60      7.98 o 
 -10   4   1       17.74        9.76      2.02 o 
  -8   4   1      432.21      390.74      9.40 o 
  -6   4   1      305.45      308.69      6.32 o 
  -4   4   1     1079.79     1052.35     17.12 o 
  -2   4   1       16.58       14.63      7.29 o 
   0   4   1       22.34       24.17      1.25 o 
   2   4   1     1141.75     1155.13     16.87 o 
   4   4   1        1.75        5.07      1.22 o 
   6   4   1     2873.69     2824.57     35.01 o 
   8   4   1       14.47        5.99      1.81 o 
  10   4   1      168.64      134.17      4.95 o 
  12   4   1      149.94      176.12      9.00 o 
 -15   5   1        1.79        6.43      6.06 o 
 -13   5   1        5.38        8.08      2.33 o 
 -11   5   1      615.25      632.41     14.36 o 
  -9   5   1      106.46       82.80      3.58 o 
  -7   5   1       91.03      123.40      3.92 o 
  -5   5   1      205.55      271.63      5.75 o 
  -3   5   1     2020.52     2002.33     21.63 o 
  -1   5   1       85.70       49.72      1.34 o 
   1   5   1     3044.15     3087.72     35.91 o 
   3   5   1     1941.42     1986.55     24.36 o 
   5   5   1     1134.94     1110.10     15.13 o 
   7   5   1      300.39      384.38      8.10 o 
   9   5   1        3.80        7.92      1.91 o 
  11   5   1       14.28       19.28      5.64 o 
  13   5   1       66.56       39.55      5.46 o 
 -14   6   1        9.44        8.51      2.85 o 
 -12   6   1       29.87       25.45      2.89 o 
 -10   6   1       38.13       35.57      3.03 o 
  -8   6   1      256.89      289.76      6.86 o 
  -6   6   1      201.23      214.04      5.38 o 
  -4   6   1        7.56        9.89      1.25 o 
  -2   6   1        0.81        3.04      1.84 o 
   0   6   1       33.69       15.73      1.19 o 
   2   6   1      480.15      516.89      7.90 o 
   4   6   1     1013.37     1099.78     13.27 o 
   6   6   1        0.92       10.40      1.52 o 
   8   6   1       11.15        3.68      1.95 o 
  10   6   1        8.31       12.80      2.26 o 
  12   6   1        1.40        2.43      3.39 o 
 -13   7   1       51.93       47.44      6.68 o 
 -11   7   1       28.40       28.23      3.03 o 
  -9   7   1      180.83      209.30      6.51 o 
  -7   7   1      348.39      437.31      9.01 o 
  -5   7   1      103.66      113.02      5.44 o 
  -3   7   1       48.91       22.21      2.08 o 
  -1   7   1      416.75      300.74      5.97 o 
   1   7   1      594.94      539.03      8.33 o 
   3   7   1        0.33        6.14      1.12 o 
   5   7   1      994.28     1047.68     15.61 o 
   7   7   1        0.20        3.61      2.53 o 
   9   7   1       33.76       25.05      2.67 o 
  11   7   1        2.60        1.98      3.39 o 
 -12   8   1       25.33       20.65      3.32 o 
 -10   8   1       17.94       27.53      3.48 o 
  -8   8   1        3.13        0.86      1.56 o 
  -6   8   1       32.00       44.76      2.62 o 
  -4   8   1      837.46      849.07     12.41 o 
   0   8   1        9.00        1.37      0.65 o 
   2   8   1     1299.53     1348.47     17.27 o 
   4   8   1       10.82       18.13      1.65 o 
   6   8   1       24.03       50.13      2.74 o 
   8   8   1      140.94      153.83      5.34 o 
  10   8   1       13.02        9.61      2.33 o 
 -11   9   1       24.43       12.68      2.90 o 
  -9   9   1       70.78       52.81      4.24 o 
  -7   9   1      231.74      251.11      9.40 o 
  -5   9   1      311.13      306.76      6.36 o 
  -3   9   1      758.85      731.87     14.59 o 
  -1   9   1       10.67        6.10      1.06 o 
   1   9   1      116.47      137.13      3.96 o 
   3   9   1      375.64      368.88      7.06 o 
   5   9   1      179.41      151.56      4.50 o 
   7   9   1       33.61       39.74      3.21 o 
   9   9   1       27.76       23.04      2.87 o 
 -10  10   1        6.70        5.39      2.92 o 
  -8  10   1       45.63       55.64      4.39 o 
  -6  10   1      178.29      199.78     11.45 o 
  -4  10   1      374.88      369.64      8.46 o 
  -2  10   1      186.22      161.71      5.13 o 
   0  10   1      767.84      709.06     11.18 o 
   2  10   1      424.46      407.16      7.79 o 
   4  10   1        9.08       12.73      1.97 o 
   6  10   1      271.02      266.88      6.81 o 
   8  10   1        5.35        3.66      2.20 o 
  -9  11   1      102.91       96.84      5.94 o 
  -7  11   1        7.34        9.92      3.55 o 
  -5  11   1        4.54        9.60      2.36 o 
  -3  11   1      492.31      500.53     10.47 o 
  -1  11   1        3.00        3.10      1.73 o 
   1  11   1      179.82      190.47      5.96 o 
   3  11   1      282.02      294.86      6.68 o 
   5  11   1        3.65        6.20      1.98 o 
   7  11   1       29.40       33.14      3.79 o 
  -8  12   1       78.87       83.61      5.56 o 
  -6  12   1        1.57        1.62      1.98 o 
  -4  12   1       51.01       61.11      4.04 o 
  -2  12   1      279.19      250.53      7.08 o 
   0  12   1      145.19      140.45      5.39 o 
   2  12   1      130.01       99.72      5.16 o 
   4  12   1       20.16       15.71      2.91 o 
   6  12   1       20.80       26.76      3.13 o 
  -5  13   1      103.65       97.38      5.21 o 
  -3  13   1      136.45      136.01      6.48 o 
  -1  13   1        0.25        0.00      1.60 o 
   1  13   1      358.08      342.71     22.35 o 
   3  13   1        4.22        4.01      2.20 o 
 -16   0   2      126.78      186.53      8.56 o 
 -14   0   2      383.80      372.40     11.42 o 
 -12   0   2      350.05      342.22     10.11 o 
 -10   0   2     3650.90     3701.71     63.38 o 
  -8   0   2      551.91      552.26     12.07 o 
  -6   0   2       76.93       90.62      3.51 o 
  -4   0   2     3668.61     3954.23     96.49 o 
  -2   0   2      704.23      928.10     23.81 o 
   0   0   2    31929.76    27880.88    470.27 o 
   2   0   2     4930.72     5173.51     81.97 o 
   4   0   2     2018.23     1948.92     32.71 o 
   8   0   2       18.89       40.16      3.22 o 
  10   0   2       30.92       68.08      8.35 o 
  12   0   2       14.90        0.00      4.18 o 
 -15   1   2       65.86       55.65      3.68 o 
 -13   1   2       29.95       26.93      3.01 o 
 -11   1   2       42.59       39.81      2.54 o 
  -9   1   2        6.05        5.80      1.49 o 
  -7   1   2     1170.47     1191.43     18.19 o 
  -5   1   2     1242.47     1192.09     22.15 o 
  -3   1   2     9368.57     9312.16    124.67 o 
  -1   1   2     3938.96     4064.40     37.33 o 
   1   1   2     7416.48     7503.71     68.07 o 
   3   1   2      540.99      483.88      5.25 o 
   5   1   2      144.97      116.57      2.55 o 
   7   1   2      271.10      238.41      5.20 o 
   9   1   2      145.16      151.23     16.08 o 
  11   1   2       19.13       10.40      3.21 o 
  13   1   2       54.19       67.79      9.61 o 
 -16   2   2        2.39        8.08      2.32 o 
 -14   2   2       16.80       11.29      2.13 o 
 -12   2   2       79.66       92.86      3.78 o 
 -10   2   2       57.48       81.03      3.72 o 
  -8   2   2     1442.76     1503.35     22.73 o 
  -6   2   2        3.43        5.59      1.03 o 
  -4   2   2     1320.06     1268.14     22.99 o 
  -2   2   2    18682.01    17467.50    267.14 o 
   0   2   2    11019.39    10394.40    120.92 o 
   2   2   2     1022.55      979.56      9.56 o 
   4   2   2      412.18      379.96      6.05 o 
   6   2   2        5.51        0.98      1.33 o 
   8   2   2      711.82      649.49      9.92 o 
  10   2   2       75.37       98.08      6.60 o 
  12   2   2       44.39       22.38      4.27 o 
 -15   3   2       88.62       67.81      3.96 o 
 -13   3   2       24.85       20.98      2.81 o 
 -11   3   2        7.53        9.84      2.10 o 
  -9   3   2     1433.70     1442.97     22.38 o 
  -7   3   2      715.56      833.35     13.42 o 
  -5   3   2      761.63      773.85     14.17 o 
  -3   3   2      493.59      210.99     36.55 o 
  -1   3   2    11914.88    11721.76    102.21 o 
   1   3   2      616.51      578.52      9.15 o 
   3   3   2      184.24      194.67      6.76 o 
   5   3   2      349.72      293.07      9.77 o 
   7   3   2        2.97        1.14      1.33 o 
   9   3   2       24.90       12.87      3.39 o 
  11   3   2        3.03        0.00      2.66 o 
  13   3   2        2.93        0.00      3.39 o 
 -16   4   2       24.48       16.80      2.81 o 
 -14   4   2       53.16       61.68      4.24 o 
 -12   4   2       18.78       11.88      2.27 o 
 -10   4   2      237.01      279.34      7.76 o 
  -8   4   2       12.06       13.37      1.90 o 
  -6   4   2      955.09      949.26     17.40 o 
  -4   4   2      362.29      422.75      6.10 o 
  -2   4   2      229.17      207.78      7.53 o 
   0   4   2      347.55      196.31      6.68 o 
   2   4   2        8.01        4.35      0.76 o 
   4   4   2     2118.35     2211.06     27.56 o 
   6   4   2       19.48       15.21      1.57 o 
   8   4   2        0.88        0.43      1.97 o 
  10   4   2       13.97       11.29      3.51 o 
  12   4   2       19.48       28.80      5.16 o 
 -15   5   2       13.20       16.46      3.54 o 
 -13   5   2       12.72        8.87      2.27 o 
 -11   5   2        5.53        2.13      1.84 o 
  -9   5   2      262.48      258.73      7.20 o 
  -7   5   2      405.05      453.49      8.55 o 
  -5   5   2      709.80      785.97     43.94 o 
  -3   5   2      370.62      384.04      5.99 o 
  -1   5   2        8.85       10.74      1.05 o 
   1   5   2      442.05      533.05     18.23 o 
   3   5   2     4641.95     4578.61     48.27 o 
   5   5   2      291.19      362.68      6.50 o 
   7   5   2      209.22      164.89      4.51 o 
   9   5   2       36.02       49.44     10.65 o 
  11   5   2       28.33       37.08      5.29 o 
 -14   6   2      128.61      111.88      6.39 o 
 -12   6   2       30.27       32.89      3.12 o 
 -10   6   2        2.78       13.58      2.12 o 
  -8   6   2      136.60      196.48      5.30 o 
  -6   6   2      430.30      438.31      8.27 o 
  -4   6   2       18.24       40.53      2.10 o 
  -2   6   2     4097.20     4001.04     47.07 o 
   0   6   2      450.44      407.76      7.90 o 
   2   6   2      684.89      749.96      9.43 o 
   4   6   2      945.33     1113.64     13.60 o 
   6   6   2        1.84       13.05      1.70 o 
   8   6   2      145.91      153.26      6.49 o 
  10   6   2       51.62       46.37      7.10 o 
  12   6   2        0.22        0.00      3.54 o 
 -13   7   2        0.66        2.09      4.39 o 
 -11   7   2       73.23       82.90      7.10 o 
  -9   7   2        0.70        1.45      1.55 o 
  -7   7   2       17.47       25.87      2.31 o 
  -5   7   2        1.00        0.04      0.78 o 
  -3   7   2      267.83      209.29      3.99 o 
  -1   7   2      130.81       97.88      2.79 o 
   1   7   2      245.21      253.34      4.28 o 
   3   7   2     1031.33     1122.35     13.68 o 
   5   7   2       36.35       29.30      1.98 o 
   7   7   2        2.92        0.00      1.47 o 
   9   7   2        6.82        4.40      4.18 o 
  11   7   2        9.61       17.59      4.80 o 
 -14   8   2        0.51        0.84      2.57 o 
 -12   8   2       10.29       17.30      3.22 o 
 -10   8   2      247.89      257.42     14.41 o 
  -8   8   2       93.80       57.62      5.85 o 
  -6   8   2      152.14      163.28      5.90 o 
  -4   8   2        6.57        2.63      1.01 o 
  -2   8   2      743.81      765.60     11.13 o 
   0   8   2      389.56      349.42      5.54 o 
   2   8   2      174.40      205.69      4.41 o 
   4   8   2      190.21      256.94      5.42 o 
   6   8   2       69.05       57.57      3.09 o 
   8   8   2       47.39       43.98      5.35 o 
  10   8   2        2.03        5.43      3.68 o 
 -13   9   2        0.90        0.00      2.30 o 
 -11   9   2       19.83       13.44      2.95 o 
  -9   9   2      208.75      264.37      8.80 o 
  -7   9   2     1028.56     1074.17     21.98 o 
  -5   9   2      140.79      145.07      4.88 o 
  -3   9   2      315.34      286.82      6.78 o 
  -1   9   2     1303.64     1247.72     15.14 o 
   1   9   2       64.79       62.24      2.51 o 
   3   9   2      844.16      911.67     12.10 o 
   5   9   2      232.37      267.95      6.17 o 
   7   9   2        5.58        4.40      1.98 o 
   9   9   2        8.92        5.63      3.68 o 
 -12  10   2       30.20       27.69      5.43 o 
 -10  10   2        5.64        0.00      2.09 o 
  -8  10   2        0.39        0.00      2.15 o 
  -6  10   2       61.84       57.19      3.64 o 
  -4  10   2      104.68      111.18      4.51 o 
  -2  10   2      201.38      219.18      6.04 o 
   0  10   2       16.89       14.38      2.24 o 
   2  10   2      273.11      257.25      6.01 o 
   4  10   2       35.22       34.21      2.77 o 
   6  10   2       15.73       19.13      2.77 o 
   8  10   2       46.61       53.72      4.19 o 
  -9  11   2        8.12        4.15      2.71 o 
  -7  11   2       28.01       16.44      3.09 o 
  -5  11   2      230.01      209.91      6.49 o 
  -3  11   2        9.98        9.04      2.43 o 
  -1  11   2      741.96      721.70     13.64 o 
   1  11   2       35.76       32.81      3.02 o 
   3  11   2       11.95       13.50      2.27 o 
   5  11   2        7.11        8.70      2.10 o 
   7  11   2        3.02        7.77      2.78 o 
  -8  12   2      121.23      112.71      6.32 o 
  -6  12   2       62.55       61.37      4.29 o 
  -4  12   2       80.57       72.00      4.15 o 
  -2  12   2      273.23      271.21      7.60 o 
   0  12   2        3.53        6.35      2.01 o 
   2  12   2       93.47       92.01      4.76 o 
   4  12   2      138.61      124.88      6.12 o 
  -5  13   2        0.97        2.22      2.10 o 
  -3  13   2        5.82        2.49      1.89 o 
  -1  13   2       11.85        9.20      2.44 o 
   1  13   2       37.46       31.60      3.68 o 
   3  13   2        0.48        1.06      2.92 o 
 -17   1   3       66.82       35.37      3.29 o 
 -15   1   3      315.74      320.73      7.63 o 
 -13   1   3      646.71      661.65     11.34 o 
 -11   1   3        8.12       13.28      2.38 o 
  -9   1   3        1.43        6.97      1.52 o 
  -7   1   3     2342.92     2275.29     62.58 o 
  -5   1   3      235.67      251.32      4.97 o 
  -3   1   3     6240.04     6310.31    122.49 o 
  -1   1   3     6012.18     5984.25     55.32 o 
   1   1   3       29.53       38.86      1.07 o 
   3   1   3       37.33       61.29      2.86 o 
   7   1   3        0.03        2.64      3.97 o 
   9   1   3       10.87        3.87      2.79 o 
  11   1   3        0.56        2.61      3.09 o 
 -16   2   3        0.92        2.06      2.01 o 
 -14   2   3      144.31      138.38      5.49 o 
 -12   2   3      327.17      331.29      8.29 o 
 -10   2   3        7.01        7.70      2.03 o 
  -8   2   3     1522.64     1592.72     31.49 o 
  -6   2   3       71.44      102.12      2.98 o 
  -4   2   3      293.22      274.19      5.59 o 
  -2   2   3      507.30      480.89      7.13 o 
   0   2   3      306.66      348.92      5.30 o 
   2   2   3      975.28      911.00      9.19 o 
   4   2   3      626.50      618.65      9.53 o 
   6   2   3        0.11        0.00      0.76 o 
   8   2   3        0.98        0.00      2.36 o 
  10   2   3       52.70       93.19     11.70 o 
  12   2   3        0.44        6.42      3.68 o 
 -17   3   3        9.60        7.71      2.53 o 
 -15   3   3        3.49        5.47      1.99 o 
 -13   3   3       42.38       42.71      5.00 o 
 -11   3   3      154.51      134.93      4.69 o 
  -9   3   3      276.15      255.39      6.12 o 
  -7   3   3      167.06      154.71      5.85 o 
  -5   3   3        2.95        1.71      0.66 o 
  -3   3   3     1535.12     1571.77     25.81 o 
  -1   3   3     1058.93     1092.36     15.74 o 
   1   3   3      259.38      256.40      4.17 o 
   3   3   3     2850.53     2990.87     36.34 o 
   5   3   3       25.66       42.03      3.70 o 
   7   3   3       10.88       17.95      2.81 o 
   9   3   3        9.22       10.01      3.51 o 
  11   3   3       75.59       80.46      7.23 o 
 -16   4   3       41.30       63.04      4.59 o 
 -14   4   3       20.46       14.02      2.64 o 
 -12   4   3      116.35      121.97      4.83 o 
 -10   4   3      293.80      304.22     11.26 o 
  -8   4   3      547.37      513.92      9.39 o 
  -6   4   3     1276.04     1270.14     48.55 o 
  -4   4   3      734.83      740.56     18.38 o 
  -2   4   3       33.22        8.08      0.67 o 
   0   4   3     6768.80     6673.72     69.97 o 
   2   4   3     4524.72     4802.96     57.28 o 
   4   4   3      252.09      231.36      4.78 o 
   6   4   3     1261.93     1165.79     16.40 o 
   8   4   3      186.16      192.57      9.19 o 
  10   4   3      139.64      117.84      7.38 o 
 -15   5   3        0.74        6.09      2.85 o 
 -13   5   3        3.06        0.66      2.71 o 
 -11   5   3      577.24      627.73     13.47 o 
  -9   5   3       96.82      128.81      4.73 o 
  -7   5   3      331.81      362.13     11.28 o 
  -5   5   3       33.00       37.03      2.13 o 
  -3   5   3      205.22      170.25      3.18 o 
  -1   5   3      214.80      187.67      4.19 o 
   1   5   3     1821.82     1775.68     19.72 o 
   3   5   3      321.54      442.72      6.45 o 
   5   5   3       32.36       66.39      2.77 o 
   7   5   3       52.10       47.69      4.09 o 
   9   5   3        3.20        3.76      3.25 o 
  11   5   3        4.39        0.00      3.09 o 
 -14   6   3       14.39       15.11      7.31 o 
 -12   6   3      160.60      131.53      6.89 o 
 -10   6   3      283.89      281.10     15.87 o 
  -8   6   3      113.21      110.07      4.13 o 
  -6   6   3     1431.77     1444.12     27.71 o 
  -4   6   3      248.70      251.84      4.49 o 
  -2   6   3      475.93      527.60      7.04 o 
   0   6   3      109.38      116.23      2.94 o 
   2   6   3     1055.67      995.08     12.19 o 
   4   6   3        7.03        4.78      1.20 o 
   6   6   3      436.59      460.72      8.36 o 
   8   6   3       39.15       33.42      3.68 o 
  10   6   3        0.08        2.30      3.54 o 
 -15   7   3        1.15        0.00      2.24 o 
 -13   7   3        6.91        9.33      2.92 o 
 -11   7   3      112.02       71.56      7.10 o 
  -9   7   3      335.18      392.42     12.74 o 
  -7   7   3      468.59      567.22     21.72 o 
  -5   7   3     3299.47     3394.07     68.08 o 
  -3   7   3      108.52      143.76      3.47 o 
  -1   7   3      623.18      632.38      9.44 o 
   1   7   3      571.29      629.10      8.47 o 
   3   7   3     1173.65      979.65     13.22 o 
   5   7   3     3775.97     3942.39     48.85 o 
   7   7   3       23.21       24.80      3.36 o 
   9   7   3       10.75       10.71      3.98 o 
 -14   8   3        2.91        3.99      2.90 o 
 -12   8   3      206.15      219.67      8.27 o 
 -10   8   3      185.80      218.05      7.88 o 
  -8   8   3       21.50       17.98      2.90 o 
  -6   8   3       48.80       52.87      4.08 o 
  -4   8   3      441.71      434.53      8.32 o 
  -2   8   3      630.54      606.23      9.39 o 
   0   8   3     1207.69     1223.89     14.76 o 
   2   8   3      204.08      254.56      4.77 o 
   4   8   3        9.25       19.17      2.55 o 
   6   8   3        0.88        0.00      1.63 o 
   8   8   3        4.18        4.61      4.39 o 
 -13   9   3        0.96        0.22      2.20 o 
 -11   9   3      115.21      106.50      5.75 o 
  -9   9   3        9.27        3.69      2.20 o 
  -7   9   3       23.09       19.16      3.55 o 
  -5   9   3       19.62       23.50      2.52 o 
  -3   9   3      183.12      211.56      4.98 o 
  -1   9   3        4.70       12.19      1.99 o 
   1   9   3       12.85       20.56      1.67 o 
   3   9   3       14.68       21.91      1.86 o 
   5   9   3       95.06       87.18      3.43 o 
   7   9   3        1.76        1.67      3.25 o 
 -12  10   3        7.21        0.70      4.18 o 
 -10  10   3        6.40        8.10      2.78 o 
  -8  10   3      274.67      294.35      9.50 o 
  -6  10   3       78.20       84.59      4.29 o 
  -4  10   3      575.66      560.63     11.28 o 
  -2  10   3        0.47        0.09      1.48 o 
   0  10   3     1053.55     1061.93     17.97 o 
   2  10   3       14.65        8.33      1.85 o 
   4  10   3       79.82       99.00      3.97 o 
   6  10   3      160.74      135.92      8.03 o 
 -11  11   3        7.49        7.78      2.90 o 
  -9  11   3        2.81        0.00      3.13 o 
  -7  11   3      358.00      348.19     10.50 o 
  -5  11   3       67.41       70.71      3.97 o 
  -3  11   3       87.12       75.33      4.08 o 
  -1  11   3      107.86      100.43      5.95 o 
   1  11   3        8.85       10.18      2.13 o 
   3  11   3       50.58       42.35      3.56 o 
   5  11   3       19.36       20.75      2.89 o 
  -8  12   3       18.58       18.13      6.27 o 
  -6  12   3       64.34       59.12      4.12 o 
  -4  12   3        3.19        4.41      2.02 o 
  -2  12   3        0.01        1.28      1.84 o 
   0  12   3        8.69        8.08      2.30 o 
   2  12   3        0.40        1.00      1.76 o 
   4  12   3        6.76        1.32      2.64 o 
  -5  13   3        0.42        0.00      1.91 o 
  -3  13   3      123.21      111.72      5.51 o 
  -1  13   3       82.16       81.52      6.83 o 
   1  13   3      135.49      136.26      6.13 o 
 -16   0   4       52.54       40.44      7.52 o 
 -14   0   4       36.08       25.58      3.68 o 
 -12   0   4       18.63       20.37      3.09 o 
 -10   0   4     1394.12     1356.53     27.15 o 
  -8   0   4       40.33       24.77      2.50 o 
  -6   0   4        3.89        5.54      2.71 o 
  -4   0   4     1591.55     1476.40     25.69 o 
  -2   0   4      680.39      667.54     10.25 o 
   0   0   4        0.16        1.98      1.07 o 
   2   0   4        7.98       10.93      2.00 o 
   4   0   4      387.56      338.97      9.86 o 
   6   0   4       87.56       56.40      8.98 o 
   8   0   4      296.09      399.31     18.38 o 
  10   0   4       57.77       27.57      6.68 o 
 -17   1   4       51.18       46.13      3.72 o 
 -15   1   4        6.21        9.74      3.56 o 
 -13   1   4      259.05      242.29      6.10 o 
 -11   1   4     1474.75     1512.15     20.38 o 
  -9   1   4     1538.22     1678.56     31.88 o 
  -7   1   4       24.23       22.93      1.81 o 
  -5   1   4     3621.85     3764.87     62.06 o 
  -3   1   4      387.58      399.61     13.07 o 
  -1   1   4      497.08      575.82      8.94 o 
   1   1   4       95.66       95.14      3.47 o 
   3   1   4       31.62       26.84      2.32 o 
   5   1   4      320.35      156.21      9.61 o 
   7   1   4      166.88      139.74      7.23 o 
   9   1   4        8.68       17.51      3.68 o 
  11   1   4        2.05        1.83      3.39 o 
 -16   2   4      136.99      131.20      5.02 o 
 -14   2   4      703.03      715.47     12.28 o 
 -12   2   4      828.87      769.63     14.18 o 
 -10   2   4        5.39        2.64      1.32 o 
  -8   2   4      588.33      697.47     11.76 o 
  -6   2   4     6870.24     6827.92     92.40 o 
  -4   2   4      196.45      160.35      7.08 o 
  -2   2   4     3305.93     3410.24     40.46 o 
   0   2   4     1029.57     1164.15     17.62 o 
   2   2   4      725.54      781.14      7.72 o 
   4   2   4        1.27        9.39      1.99 o 
   6   2   4        1.65        6.68      2.32 o 
   8   2   4      215.61      214.80     11.49 o 
  10   2   4       34.64       54.17      6.05 o 
 -17   3   4       27.43       38.77      3.93 o 
 -15   3   4       60.64       66.50      3.88 o 
 -13   3   4        0.37        0.00      1.85 o 
 -11   3   4      565.03      583.37     11.18 o 
  -9   3   4      781.56      870.91     18.20 o 
  -7   3   4      284.31      329.83      6.34 o 
  -5   3   4        1.84       15.14      1.83 o 
  -3   3   4     1137.44     1019.07     13.02 o 
  -1   3   4       90.65       63.82      1.58 o 
   1   3   4     1157.12     1190.96     13.38 o 
   3   3   4       51.25       47.89      1.94 o 
   5   3   4       77.61       68.88      4.23 o 
   7   3   4        4.47        8.63      2.63 o 
   9   3   4       49.02       81.68      6.94 o 
 -16   4   4       83.04       93.94      6.62 o 
 -14   4   4       17.76       23.53      3.79 o 
 -12   4   4      117.87       76.34      3.95 o 
 -10   4   4       86.45      104.10      4.16 o 
  -8   4   4      231.31      224.86      6.26 o 
  -6   4   4      484.30      548.64     11.84 o 
  -4   4   4     1721.58     1870.27     26.44 o 
  -2   4   4      666.70      698.73      8.22 o 
   0   4   4      830.52      900.14     10.88 o 
   2   4   4      126.02      169.76      3.93 o 
   4   4   4      148.43      113.80      3.29 o 
   6   4   4      119.84      125.00      5.60 o 
   8   4   4       30.33       31.48      3.77 o 
  10   4   4       22.79       36.94      5.46 o 
 -15   5   4        0.13        0.00      2.31 o 
 -13   5   4       49.41       40.48      4.31 o 
 -11   5   4      363.77      366.53     16.71 o 
  -9   5   4      195.30      180.07     15.66 o 
  -7   5   4     1350.27     1372.93     33.41 o 
  -5   5   4      191.96      138.89      9.82 o 
  -3   5   4     2673.51     2704.92     26.59 o 
  -1   5   4       15.70       38.89      1.46 o 
   1   5   4      224.10      229.85      4.02 o 
   3   5   4     1354.76     1362.25     16.12 o 
   5   5   4       32.14       40.30      3.60 o 
   7   5   4      272.75      251.83      8.10 o 
   9   5   4        0.51        1.67      3.25 o 
 -16   6   4        0.40        0.00      3.55 o 
 -14   6   4        0.19        4.59      2.78 o 
 -12   6   4       93.72      100.51      6.68 o 
 -10   6   4      437.87      503.95     12.64 o 
  -6   6   4      208.77      190.88      7.52 o 
  -4   6   4     1425.80     1371.21     20.68 o 
  -2   6   4      389.89      415.83      6.41 o 
   0   6   4      635.03      766.04      9.78 o 
   2   6   4     1319.09     1478.16     17.34 o 
   4   6   4      408.19      347.02      6.86 o 
   6   6   4      241.58      253.18      9.96 o 
   8   6   4        0.02        1.04      2.32 o 
 -15   7   4       13.50       10.13      3.22 o 
 -13   7   4        3.55        1.84      2.20 o 
 -11   7   4       18.24       26.72      3.48 o 
  -9   7   4      155.50      153.86      6.18 o 
  -7   7   4       17.48       26.64      2.85 o 
  -5   7   4        5.10        4.75      1.48 o 
  -3   7   4      594.18      561.43      8.89 o 
  -1   7   4        3.48        2.97      0.89 o 
   1   7   4       33.38       42.32      2.03 o 
   3   7   4      493.30      509.62      7.75 o 
   5   7   4       26.95       25.22      4.20 o 
   7   7   4       19.88       20.98      3.35 o 
   9   7   4        0.02        0.00      3.21 o 
 -14   8   4        6.28        3.30      2.85 o 
 -12   8   4        9.16       16.17      3.34 o 
 -10   8   4      401.15      447.74     12.03 o 
  -8   8   4       35.12       39.31      5.22 o 
  -6   8   4       15.26       13.89      4.39 o 
  -4   8   4       79.00      105.86      3.96 o 
  -2   8   4      412.24      481.66      8.14 o 
   0   8   4        5.13        0.74      0.98 o 
   2   8   4      660.96      764.24     10.57 o 
   4   8   4        0.16        6.27      1.47 o 
   6   8   4        1.03        1.74      2.39 o 
   8   8   4       13.45       17.48      3.50 o 
 -13   9   4       35.33       32.40      4.59 o 
 -11   9   4      118.91      133.42     12.74 o 
  -9   9   4        4.52        0.00      2.15 o 
  -7   9   4      503.47      508.67     12.81 o 
  -5   9   4     1314.49     1291.11     20.87 o 
  -3   9   4      592.92      624.91     10.19 o 
  -1   9   4        0.34        0.12      1.16 o 
   1   9   4      244.01      280.70      7.29 o 
   3   9   4        0.25        2.48      1.75 o 
   5   9   4        5.72        0.00      2.30 o 
   7   9   4      395.04      348.01     19.12 o 
 -12  10   4       99.39      115.70      6.50 o 
 -10  10   4       46.03       36.82      3.98 o 
  -8  10   4       56.53       46.71      4.24 o 
  -6  10   4       44.14       47.28      3.54 o 
  -4  10   4       56.09       70.63      3.26 o 
  -2  10   4      319.16      278.65      6.15 o 
   0  10   4       64.20       60.17      3.14 o 
   2  10   4      130.54      109.75     10.66 o 
   4  10   4       45.51       41.04      6.89 o 
   6  10   4       99.41       71.42     10.86 o 
 -11  11   4      111.85      111.44      6.64 o 
  -9  11   4       89.13      101.31     11.28 o 
  -7  11   4       13.04        8.85      2.78 o 
  -5  11   4        0.09        3.24      1.84 o 
  -3  11   4       57.83       72.00      5.08 o 
  -1  11   4       63.37       74.70      4.25 o 
   1  11   4      184.68      186.42      9.52 o 
   3  11   4        8.26       12.38      2.42 o 
  -8  12   4        0.03        0.00      1.90 o 
  -6  12   4      397.30      377.91     10.41 o 
  -4  12   4      113.58      101.36      5.38 o 
  -2  12   4       54.35       44.44      3.64 o 
   0  12   4        0.29        0.00      1.76 o 
   2  12   4       74.31       74.68      6.12 o 
  -5  13   4        4.76        5.48      2.25 o 
  -3  13   4        0.16        2.03      2.04 o 
  -1  13   4       40.90       47.76      4.18 o 
 -17   1   5        0.03        0.02      1.94 o 
 -15   1   5       10.74       10.03      2.07 o 
 -13   1   5        6.69        3.33      1.72 o 
  -9   1   5      800.04      895.46     14.92 o 
  -7   1   5        0.16       12.96      1.59 o 
  -5   1   5     2076.26     2020.69     33.39 o 
  -3   1   5        2.24        6.26      1.42 o 
  -1   1   5      359.97      378.91      4.54 o 
   1   1   5      134.25      118.08      3.50 o 
   3   1   5      360.79      330.35      8.10 o 
   5   1   5        1.63        1.12      1.72 o 
   7   1   5       68.13      105.49      5.85 o 
   9   1   5       25.70        8.35      3.98 o 
 -18   2   5        0.05        0.19      2.35 o 
 -16   2   5        0.52        0.29      1.86 o 
 -14   2   5      205.73      234.06      6.14 o 
 -12   2   5       80.22       80.23      3.96 o 
 -10   2   5       11.29       22.14      2.61 o 
  -8   2   5      132.73      127.16      3.85 o 
  -6   2   5        0.44        4.79      1.19 o 
  -4   2   5       69.49       48.72      2.43 o 
  -2   2   5     2681.49     2584.63     35.73 o 
   0   2   5      534.66      546.64      5.93 o 
   2   2   5        3.03        3.34      2.26 o 
   4   2   5      377.75      366.69      7.80 o 
   6   2   5      268.79      308.74      8.92 o 
   8   2   5      116.88       88.28      8.77 o 
 -17   3   5        8.16        5.13      2.56 o 
 -15   3   5      100.47       92.10      5.92 o 
 -13   3   5        3.02        6.09      2.06 o 
 -11   3   5      225.36      204.83     13.57 o 
  -9   3   5       22.64       27.25      2.10 o 
  -7   3   5        0.90        5.73      1.02 o 
  -5   3   5      702.20      718.28      9.99 o 
  -3   3   5       26.65       47.89      1.66 o 
  -1   3   5     1536.29     1514.47     17.27 o 
   1   3   5       10.27       29.78      1.39 o 
   3   3   5       13.06        7.49      1.75 o 
   5   3   5      206.18      181.35      6.57 o 
   7   3   5       56.47       59.58      4.74 o 
   9   3   5       15.52       26.06      4.87 o 
 -16   4   5        4.35        4.97      3.76 o 
 -14   4   5      163.12      165.09      7.53 o 
 -12   4   5      155.29      125.12      6.27 o 
 -10   4   5      873.08      994.50     20.56 o 
  -8   4   5       77.76       70.97      6.68 o 
  -6   4   5     1039.35      871.86     30.91 o 
  -4   4   5     4453.38     4361.52     51.75 o 
  -2   4   5       66.38      104.05      2.38 o 
   0   4   5      930.22      976.77     12.99 o 
   2   4   5        0.04        1.60      0.84 o 
   4   4   5      200.70      198.98      6.67 o 
   6   4   5        0.79        4.66      2.48 o 
   8   4   5        4.02        1.59      2.63 o 
 -17   5   5       38.08       56.05      5.49 o 
 -15   5   5        7.72       13.45      4.59 o 
 -13   5   5      206.51      238.40      8.83 o 
 -11   5   5       91.03      138.41      6.22 o 
  -9   5   5      804.39      924.98     19.47 o 
  -7   5   5      142.67      160.31      5.56 o 
  -5   5   5      113.71      109.56      3.01 o 
  -3   5   5      670.10      707.26      9.70 o 
  -1   5   5      376.11      414.38      5.77 o 
   1   5   5        3.17        1.02      0.91 o 
   3   5   5     1247.84     1398.23     23.69 o 
   5   5   5       64.33       53.84      4.54 o 
   7   5   5        7.09       16.66      3.29 o 
 -16   6   5        5.99        8.39      3.21 o 
 -14   6   5        6.90        4.64      2.92 o 
 -12   6   5       93.84       79.14      9.82 o 
 -10   6   5      276.43      280.83      8.80 o 
  -8   6   5        2.40        2.96      2.71 o 
  -6   6   5        5.22       12.90      1.12 o 
  -4   6   5      373.16      380.66      5.99 o 
  -2   6   5       22.40       21.26      1.26 o 
   0   6   5       33.57       32.41      1.81 o 
   2   6   5      112.40      119.54      3.22 o 
   4   6   5      155.72      147.23      5.97 o 
   6   6   5       97.46       98.98      6.99 o 
   8   6   5        7.26       13.38      3.25 o 
 -15   7   5      103.68      115.70      6.95 o 
 -13   7   5      149.13      151.75     16.71 o 
 -11   7   5      454.25      366.65     36.97 o 
  -9   7   5     1011.99     1031.60     21.58 o 
  -7   7   5        0.34        0.00      1.70 o 
  -5   7   5     2295.88     2442.21     43.75 o 
  -3   7   5     1013.34     1078.00     15.07 o 
  -1   7   5       57.31       88.15      3.03 o 
   1   7   5        0.86        9.11      1.43 o 
   3   7   5        8.82        0.00      2.13 o 
   5   7   5       75.00       66.05      4.75 o 
   7   7   5       11.68        0.79      2.69 o 
 -14   8   5        9.14       15.16      3.13 o 
 -12   8   5       20.98       22.19      3.40 o 
 -10   8   5      738.76      766.34     17.56 o 
  -8   8   5      126.86      133.95      7.52 o 
  -6   8   5       46.74       40.89      3.60 o 
  -4   8   5       80.44       80.65      3.23 o 
  -2   8   5      273.61      306.21      6.16 o 
   0   8   5      132.30      144.13      4.10 o 
   2   8   5      403.22      458.47      7.53 o 
   4   8   5      131.55      131.32      8.51 o 
   6   8   5      128.90      130.49      9.10 o 
 -13   9   5       21.54       19.07      4.18 o 
 -11   9   5       46.77       46.84      4.48 o 
  -9   9   5        0.04        3.42      1.90 o 
  -7   9   5        1.32        0.84      1.87 o 
  -5   9   5       62.78       50.80      3.62 o 
  -3   9   5        6.36       16.62      1.85 o 
  -1   9   5       10.64        4.71      1.42 o 
   1   9   5        0.05        2.63      1.84 o 
   3   9   5      243.20      233.77      9.53 o 
   5   9   5      219.13      228.79     10.44 o 
 -12  10   5       60.29       50.66      4.87 o 
 -10  10   5       32.88       43.31      4.59 o 
  -8  10   5      548.58      520.61     13.60 o 
  -6  10   5        0.05        0.00      1.87 o 
  -4  10   5      268.78      277.21      6.35 o 
  -2  10   5       94.97       98.86      3.68 o 
   0  10   5       24.94       29.08      2.43 o 
   2  10   5        1.27        0.00      2.53 o 
   4  10   5      111.11       96.07     12.53 o 
 -11  11   5       94.42       83.20      5.69 o 
  -9  11   5        2.48        2.79      3.76 o 
  -7  11   5        2.38        0.00      5.01 o 
  -5  11   5      304.64      268.96      7.02 o 
  -3  11   5       68.54       78.25      4.48 o 
  -1  11   5       59.11       64.36      6.79 o 
   1  11   5        0.10        1.02      2.42 o 
   3  11   5       25.63       28.40      7.52 o 
  -8  12   5       33.23       33.32      5.22 o 
  -6  12   5       37.20       36.04      3.51 o 
  -4  12   5       54.95       62.51      4.40 o 
  -2  12   5       24.16       21.13      3.02 o 
   0  12   5       32.15       34.67      3.84 o 
 -18   0   6       54.08       73.65      7.52 o 
 -16   0   6      115.26      106.79      6.50 o 
 -14   0   6     1293.69     1295.69     26.99 o 
 -12   0   6      407.38      385.72     10.78 o 
 -10   0   6        8.21        5.78      1.90 o 
  -8   0   6     1852.56     1834.56     48.66 o 
  -6   0   6      133.84      275.07      7.42 o 
  -4   0   6      322.67      270.93      5.58 o 
  -2   0   6       19.60       30.17      1.60 o 
   0   0   6     4180.90     4391.22     77.16 o 
   2   0   6      426.10      414.06     11.60 o 
   4   0   6        0.02        0.00      2.50 o 
   6   0   6      361.41      346.46     20.26 o 
   8   0   6      588.83      722.60     29.66 o 
 -17   1   6      133.98      138.58      5.31 o 
 -15   1   6        0.13        0.24      1.68 o 
 -13   1   6      279.28      258.28      6.51 o 
 -11   1   6      438.90      480.57      8.44 o 
  -9   1   6      137.51      175.70      5.05 o 
  -7   1   6      302.73      304.64      8.32 o 
  -5   1   6     2587.08     2528.64     31.18 o 
  -3   1   6        0.18        1.49      0.76 o 
  -1   1   6      555.67      530.46      8.76 o 
   1   1   6        9.56       16.89      1.97 o 
   3   1   6       26.70       44.17      3.10 o 
   5   1   6        6.94        8.80      2.34 o 
   7   1   6        0.49        4.87      3.87 o 
 -18   2   6        0.20        0.00      2.12 o 
 -16   2   6      194.61      199.96      7.27 o 
 -14   2   6      134.08      133.01      4.59 o 
 -12   2   6      113.74      124.33      4.59 o 
 -10   2   6       81.53       68.80      3.11 o 
  -8   2   6       23.24       45.67      2.52 o 
  -6   2   6     2089.11     1867.68     27.54 o 
  -4   2   6     1730.08     1631.93     20.75 o 
  -2   2   6        0.03        1.43      0.77 o 
   0   2   6       18.97       27.87      2.48 o 
   2   2   6      207.92      212.54      5.50 o 
   4   2   6        2.57       10.83      2.47 o 
   6   2   6        0.36        0.00      2.32 o 
   8   2   6       18.08        9.92      5.01 o 
 -17   3   6       23.60       23.61      3.33 o 
 -15   3   6        5.49        2.69      2.61 o 
 -13   3   6     1046.77     1105.57     28.19 o 
 -11   3   6        4.11        1.05      1.35 o 
  -9   3   6     1338.34     1386.25     21.25 o 
  -7   3   6     1840.00     1855.85     35.95 o 
  -5   3   6        1.15       10.11      1.21 o 
  -3   3   6      346.97      314.63      6.10 o 
  -1   3   6      259.76      269.65      5.73 o 
   1   3   6      732.21      806.69     16.16 o 
   3   3   6      150.16      137.69      5.20 o 
   5   3   6      596.52      565.37     13.22 o 
   7   3   6      124.03      155.59      7.13 o 
 -16   4   6       20.05       23.55      4.01 o 
 -14   4   6        8.05        1.23      2.47 o 
 -12   4   6      390.76      437.68     12.24 o 
 -10   4   6       57.21       38.34      5.43 o 
  -8   4   6       49.91       56.44      3.34 o 
  -6   4   6      456.94      511.05      9.19 o 
  -4   4   6       46.03       64.99      2.11 o 
  -2   4   6      393.04      452.36      6.45 o 
   0   4   6        3.06        2.42      1.02 o 
   2   4   6        2.52        0.00      1.59 o 
   4   4   6        0.04        0.00      2.08 o 
   6   4   6       13.08       17.66      3.21 o 
 -17   5   6       20.88       12.92      3.76 o 
 -15   5   6        1.06        2.20      2.47 o 
 -13   5   6      227.99      234.99     12.53 o 
 -11   5   6      259.36      277.14      9.19 o 
  -9   5   6      344.18      344.70      9.63 o 
  -7   5   6      827.39      741.30     12.52 o 
  -5   5   6      132.22      133.38      3.36 o 
  -3   5   6      681.11      722.81      9.99 o 
  -1   5   6      143.44      132.68      3.38 o 
   1   5   6        7.81       10.69      1.86 o 
   3   5   6        8.96        7.65      2.52 o 
   5   5   6        6.85       18.64      3.42 o 
   7   5   6        3.69        3.00      2.73 o 
 -16   6   6        4.68       10.18      3.09 o 
 -14   6   6        0.52        0.37      2.15 o 
 -12   6   6      576.65      639.96     15.76 o 
 -10   6   6       89.19       68.75     11.28 o 
  -8   6   6     2370.47     2468.29     44.10 o 
  -6   6   6      216.41      253.86     10.23 o 
  -4   6   6      353.55      345.29     10.44 o 
  -2   6   6      536.21      582.44      8.03 o 
   0   6   6        8.38       29.56      2.56 o 
   2   6   6      180.58      228.78      7.14 o 
   4   6   6       39.32       32.64      5.82 o 
   6   6   6        5.73        2.72      2.81 o 
 -15   7   6       27.09       23.07      4.01 o 
 -13   7   6      224.21      262.99      9.42 o 
 -11   7   6       38.09       36.51      7.52 o 
  -9   7   6        0.01        0.00      2.15 o 
  -7   7   6      637.15      637.10     14.68 o 
  -5   7   6       12.86        9.32      2.13 o 
  -3   7   6       49.29       44.10      2.53 o 
  -1   7   6      353.58      369.22      6.95 o 
   1   7   6        9.15        6.44      3.76 o 
   3   7   6       37.52       48.32      4.04 o 
   5   7   6        8.47        9.67      3.08 o 
 -14   8   6        2.51        5.21      2.85 o 
 -12   8   6      414.18      429.66     12.42 o 
 -10   8   6       89.47       74.09      4.93 o 
  -8   8   6      401.14      397.64     10.89 o 
  -6   8   6      128.82      134.61      5.75 o 
  -4   8   6      143.61       99.42      4.22 o 
  -2   8   6       99.03      112.08      6.03 o 
   0   8   6       10.93       21.09      3.10 o 
   2   8   6        1.03        2.09      2.78 o 
   4   8   6       67.09       45.39      5.52 o 
 -13   9   6      127.56      132.98      6.80 o 
 -11   9   6       33.83       24.74      3.54 o 
  -9   9   6        4.97        7.18      2.57 o 
  -7   9   6      346.88      323.86      9.00 o 
  -5   9   6      138.08      146.66      5.05 o 
  -3   9   6      723.14      731.73     11.85 o 
  -1   9   6       28.16       33.97      2.50 o 
   1   9   6       14.30       21.88      3.79 o 
   3   9   6        5.72        2.89      3.09 o 
 -12  10   6       12.53       12.49      3.16 o 
 -10  10   6       24.99       20.07      3.22 o 
  -8  10   6      191.95      164.25      6.95 o 
  -6  10   6       23.40       19.74      2.58 o 
  -4  10   6       97.02      119.08      6.09 o 
  -2  10   6        4.86        4.41      1.57 o 
   0  10   6       39.80       49.03      4.93 o 
   2  10   6        1.62        0.15      4.80 o 
 -11  11   6        5.21        5.01      5.01 o 
  -9  11   6       64.89       65.65      5.18 o 
  -7  11   6      149.61      142.83      5.50 o 
  -5  11   6       25.91       20.89      3.26 o 
  -3  11   6        0.28        1.78      1.81 o 
  -1  11   6       24.15       20.83      3.43 o 
   1  11   6       38.69       44.27      9.61 o 
  -8  12   6       11.67        8.61      3.22 o 
  -6  12   6      137.22      136.33      7.02 o 
  -4  12   6      140.77      134.97      6.03 o 
  -2  12   6        7.51        3.30      2.27 o 
 -17   1   7        1.10        0.12      2.14 o 
 -15   1   7      213.26      199.71      5.79 o 
 -13   1   7        2.27        3.57      1.77 o 
 -11   1   7       64.18       52.60      2.86 o 
  -9   1   7      473.73      417.36      7.40 o 
  -7   1   7      700.29      627.55      9.73 o 
  -5   1   7     1405.24     1290.62     13.97 o 
  -3   1   7      636.20      590.66      7.11 o 
  -1   1   7       29.55       22.54      1.94 o 
   1   1   7       87.60      117.26      5.79 o 
   3   1   7      103.79       93.40      4.63 o 
   5   1   7       60.56       72.34      4.52 o 
   7   1   7      120.98       95.70      8.27 o 
 -18   2   7        0.34        0.42      2.41 o 
 -16   2   7        1.18        0.05      1.90 o 
 -14   2   7        1.73        9.84      2.30 o 
 -12   2   7     1655.57     1715.34     26.93 o 
 -10   2   7      446.43      428.98      8.84 o 
  -8   2   7       29.48       29.90      2.39 o 
  -6   2   7     1771.67     1670.92     21.82 o 
  -4   2   7      149.60      179.41      3.63 o 
  -2   2   7      387.69      423.93      7.73 o 
   0   2   7      211.87      274.54      6.32 o 
   2   2   7      360.04      413.53      8.66 o 
   4   2   7       69.16       77.00      4.53 o 
   6   2   7        2.27        4.81      3.20 o 
 -17   3   7      161.93      160.52      6.64 o 
 -15   3   7        1.36        3.09      3.97 o 
 -13   3   7      106.07      102.44     11.70 o 
 -11   3   7      303.62      258.95     17.33 o 
  -9   3   7        0.93        7.52      2.09 o 
  -7   3   7       92.10      110.29      3.21 o 
  -5   3   7       11.57        1.87      0.77 o 
  -3   3   7      395.40      389.44      6.50 o 
  -1   3   7      105.47       82.84      3.40 o 
   1   3   7      449.17      381.35      7.98 o 
   3   3   7       63.40       79.72      4.40 o 
   5   3   7        6.35       10.93      3.05 o 
 -16   4   7      146.62      139.63      7.49 o 
 -14   4   7      206.11      216.67     27.36 o 
 -12   4   7      314.73      239.26      8.73 o 
 -10   4   7      684.10      724.36     17.54 o 
  -8   4   7      214.53      212.63      7.26 o 
  -6   4   7      747.40      746.51     12.52 o 
  -4   4   7     1781.95     1723.47     22.15 o 
  -2   4   7       69.08       72.77      3.19 o 
   0   4   7        6.42        6.22      1.71 o 
   2   4   7       68.96       54.58      3.57 o 
   4   4   7        2.99       10.93      3.04 o 
   6   4   7       26.60       11.42      4.86 o 
 -17   5   7       27.81       28.47      7.52 o 
 -15   5   7       19.99       15.45      3.31 o 
 -13   5   7       10.82       30.34      4.59 o 
 -11   5   7     2892.06     2967.75     53.28 o 
  -9   5   7      335.67      309.80      9.40 o 
  -7   5   7     1145.43     1122.59     17.82 o 
  -5   5   7      882.58      904.02     12.84 o 
  -3   5   7      380.31      341.48      6.15 o 
  -1   5   7      738.40      781.87     12.49 o 
   1   5   7      110.97      135.25      5.49 o 
   3   5   7       54.21       50.01      4.39 o 
   5   5   7        9.04       14.97      3.45 o 
 -16   6   7       23.60       27.27      5.85 o 
 -14   6   7       16.94       19.26      3.48 o 
 -12   6   7       69.42       80.07      6.27 o 
 -10   6   7       20.89       25.07      3.22 o 
  -8   6   7      105.64      100.54      9.19 o 
  -6   6   7      309.52      335.43      7.74 o 
  -4   6   7      333.97      335.72     12.62 o 
  -2   6   7       98.06       85.12      5.49 o 
   0   6   7       17.47       10.10      2.44 o 
   2   6   7       24.22       17.55      4.63 o 
   4   6   7        4.43        6.70      3.03 o 
 -15   7   7      178.77      179.07      8.98 o 
 -13   7   7        0.32        0.00      2.20 o 
 -11   7   7       95.55      113.07      6.01 o 
  -9   7   7      171.68      174.21      7.52 o 
  -7   7   7        4.22       14.69      3.34 o 
  -5   7   7      389.28      406.79     12.02 o 
  -3   7   7      196.69      231.13      6.66 o 
  -1   7   7      147.28      149.74      7.10 o 
   1   7   7        8.88        3.51      3.09 o 
   3   7   7        8.04       13.02      6.47 o 
 -14   8   7       73.85       96.22     16.08 o 
 -12   8   7      197.41      201.20     12.53 o 
 -10   8   7      400.09      358.80     10.81 o 
  -8   8   7       52.82       71.39      4.20 o 
  -6   8   7     1226.88     1184.07     19.89 o 
  -4   8   7        0.05        2.22      1.59 o 
  -2   8   7        3.41        2.07      2.71 o 
   0   8   7       78.16       79.51      6.68 o 
   2   8   7       24.33       20.67      4.09 o 
 -13   9   7       19.48       16.59      3.48 o 
 -11   9   7      162.37      162.38      8.35 o 
  -9   9   7      188.52      177.31      7.33 o 
  -7   9   7      112.37      144.70      5.28 o 
  -5   9   7        0.57        0.00      1.70 o 
  -3   9   7       66.44       54.20      5.04 o 
  -1   9   7       19.03       23.53      3.70 o 
   1   9   7       32.44       42.15      5.10 o 
 -12  10   7       10.29        9.64      3.76 o 
 -10  10   7       46.21       43.89      4.30 o 
  -8  10   7       37.25       39.67      5.81 o 
  -6  10   7      158.53      157.19      5.59 o 
  -4  10   7       24.77       23.58      2.77 o 
  -2  10   7       24.73       19.69      3.79 o 
   0  10   7        9.18        0.95      2.90 o 
  -9  11   7        5.85        5.75      3.13 o 
  -7  11   7        1.21        1.02      1.86 o 
  -5  11   7       82.27       81.17      4.58 o 
  -3  11   7       25.29       32.96      3.56 o 
 -18   0   8        4.54        1.67      4.18 o 
 -16   0   8      234.68      227.64     12.95 o 
 -14   0   8      633.45      597.12     15.36 o 
 -12   0   8      143.23      166.33      9.19 o 
 -10   0   8     1584.91     1456.77     28.15 o 
  -8   0   8     2393.32     2331.34     41.81 o 
  -6   0   8      462.98      493.16     10.21 o 
  -4   0   8     1009.13      986.94     24.43 o 
  -2   0   8      147.39      110.27      5.62 o 
   0   0   8      753.28      797.72     18.84 o 
   2   0   8      182.64      178.98      8.98 o 
   4   0   8        0.55        0.00      3.25 o 
 -17   1   8       33.83       32.91      3.68 o 
 -15   1   8      331.20      328.01      8.92 o 
 -13   1   8       13.11       15.52      2.56 o 
 -11   1   8       31.39       33.82      2.55 o 
  -9   1   8        0.53        0.00      1.23 o 
  -7   1   8      122.43      105.35      2.83 o 
  -5   1   8     1173.19     1209.27     13.40 o 
  -3   1   8      156.50      171.31      4.72 o 
  -1   1   8       73.08       97.59      3.93 o 
   1   1   8      119.21      100.83      4.52 o 
   3   1   8        3.24        5.58      2.34 o 
   5   1   8        3.73        5.18      2.77 o 
 -18   2   8       43.88       41.07      4.16 o 
 -16   2   8       31.40       29.62      4.03 o 
 -14   2   8       91.67       96.76      5.06 o 
 -12   2   8        2.52        5.04      1.95 o 
 -10   2   8       96.60      116.16      5.82 o 
  -8   2   8      334.13      289.31      8.98 o 
  -6   2   8      332.44      312.00      8.10 o 
  -4   2   8      175.74      169.49      6.93 o 
  -2   2   8      358.07      335.18      7.07 o 
   0   2   8       98.60      104.73      4.38 o 
   2   2   8        1.26        0.45      2.17 o 
   4   2   8       23.36       13.31      2.80 o 
 -17   3   8        0.01        0.79      2.19 o 
 -15   3   8       51.38       53.55      4.15 o 
 -13   3   8      464.98      495.19     13.62 o 
 -11   3   8       28.47       23.41      3.76 o 
  -9   3   8     2813.00     2693.59     48.51 o 
  -7   3   8        7.12        8.34      2.89 o 
  -5   3   8      326.83      306.02      5.33 o 
  -3   3   8      403.65      401.19      7.80 o 
  -1   3   8        5.34       12.96      2.09 o 
   1   3   8      204.70      195.49      8.56 o 
   3   3   8        0.53        2.65      2.24 o 
 -16   4   8       61.53       73.15      6.01 o 
 -14   4   8        0.47        1.67      2.31 o 
 -12   4   8       11.52        9.86      3.97 o 
 -10   4   8      746.10      767.51     17.35 o 
  -8   4   8       82.75       81.58      6.14 o 
  -6   4   8      434.49      417.69      7.41 o 
  -4   4   8       74.58       74.97      3.72 o 
  -2   4   8        3.83        2.17      1.49 o 
   0   4   8      233.78      264.14      6.75 o 
   2   4   8        2.70        1.29      2.05 o 
   4   4   8       18.06       21.68      5.41 o 
 -17   5   8        7.43        5.49      3.01 o 
 -15   5   8       18.95       10.44      3.21 o 
 -13   5   8       78.02      105.02     10.44 o 
 -11   5   8      143.27      150.44      6.71 o 
  -9   5   8       37.23       43.02      3.92 o 
  -7   5   8       94.33       98.88      3.27 o 
  -5   5   8       11.71       18.88      1.63 o 
  -3   5   8        7.49       12.69      2.80 o 
  -1   5   8       42.48       40.12      3.46 o 
   1   5   8        2.85        0.00      2.35 o 
   3   5   8       88.49       49.90      4.79 o 
 -16   6   8       78.35       66.47      7.10 o 
 -14   6   8      230.18      211.15     10.23 o 
 -12   6   8       20.86       20.30      3.97 o 
 -10   6   8       90.23       86.74      5.25 o 
  -8   6   8      677.04      723.06     18.80 o 
  -6   6   8       13.18       21.64      2.41 o 
  -4   6   8      627.01      579.44     15.66 o 
  -2   6   8       92.62      111.32      6.64 o 
   0   6   8        1.90        2.86      2.70 o 
   2   6   8       10.93       16.91      4.10 o 
 -15   7   8        0.11        1.93      2.47 o 
 -13   7   8        3.45        0.00      2.30 o 
 -11   7   8      292.84      248.82     15.45 o 
  -9   7   8       31.00       15.34      2.99 o 
  -7   7   8        9.84        8.55      1.96 o 
  -5   7   8      111.49       92.30      4.03 o 
  -3   7   8        3.96        2.33      2.71 o 
  -1   7   8        5.32        5.43      3.01 o 
   1   7   8       34.30       28.95      4.71 o 
 -14   8   8        0.99        2.42      2.71 o 
 -12   8   8       20.21       27.93      3.60 o 
 -10   8   8      187.49      209.68      7.96 o 
  -8   8   8       14.81       14.22      2.38 o 
  -6   8   8      103.26      138.87      5.66 o 
  -4   8   8       29.58       32.16      4.17 o 
  -2   8   8       99.56       94.48      6.39 o 
   0   8   8       87.93       86.19      6.88 o 
 -13   9   8       25.91       16.05      6.47 o 
 -11   9   8        0.03        1.18      2.47 o 
  -9   9   8      234.34      236.30     13.37 o 
  -7   9   8       12.67       19.23      2.58 o 
  -5   9   8       21.72       20.83      3.56 o 
  -3   9   8      111.18      101.64      6.64 o 
  -1   9   8       31.32       38.26      7.31 o 
 -10  10   8        1.75        1.41      2.53 o 
  -8  10   8       41.30       33.63      5.01 o 
  -6  10   8        2.41        0.20      1.90 o 
  -4  10   8        7.83        6.52      3.16 o 
  -2  10   8        0.33        0.00      6.06 o 
 -17   1   9       94.54       70.55      6.05 o 
 -15   1   9        9.41       16.68      2.69 o 
 -13   1   9      449.02      434.74     10.11 o 
 -11   1   9        6.47        9.40      2.81 o 
  -9   1   9       18.58       28.74      2.15 o 
  -7   1   9     1793.61     1796.86     19.30 o 
  -5   1   9      118.89      125.07      4.24 o 
  -3   1   9      614.80      685.15     11.75 o 
  -1   1   9      148.47      161.70      5.32 o 
   1   1   9       27.99       41.54      3.47 o 
   3   1   9        2.92        0.00      2.37 o 
 -18   2   9        0.10        0.00      4.18 o 
 -16   2   9        2.43        1.83      2.19 o 
 -14   2   9       74.43       56.34      4.15 o 
 -12   2   9      770.68      734.41     14.09 o 
 -10   2   9      156.30      142.58      5.17 o 
  -8   2   9      760.47      766.91     11.02 o 
  -6   2   9      355.88      382.80     10.01 o 
  -4   2   9       77.69       73.50      3.51 o 
  -2   2   9      110.00      146.28      4.96 o 
   0   2   9        0.29        0.00      1.92 o 
   2   2   9      161.95      135.46      5.81 o 
 -17   3   9        0.41        0.00      2.10 o 
 -15   3   9      153.82      145.92      6.76 o 
 -13   3   9       55.49       58.09      5.22 o 
 -11   3   9      598.07      573.12     14.33 o 
  -9   3   9        1.69        1.43      1.83 o 
  -7   3   9        3.64        5.29      1.69 o 
  -5   3   9        0.00        2.95      1.73 o 
  -3   3   9      320.66      325.04      7.29 o 
  -1   3   9       12.94       16.37      3.68 o 
   1   3   9       46.70       32.03      3.31 o 
   3   3   9       13.62       10.16      2.83 o 
 -16   4   9       66.03       75.30     12.74 o 
 -14   4   9      380.76      398.85     12.43 o 
 -12   4   9        7.33        5.51      2.78 o 
 -10   4   9      181.59      174.69      6.87 o 
  -8   4   9      791.85      789.82     12.21 o 
  -6   4   9       23.17       23.53      2.60 o 
  -4   4   9      135.90      131.10      8.26 o 
  -2   4   9      405.84      368.62     15.70 o 
   0   4   9        0.36        0.00      2.27 o 
   2   4   9       48.91       85.29      5.10 o 
 -15   5   9       10.30       17.80      3.61 o 
 -13   5   9        5.23        5.91      2.92 o 
 -11   5   9      856.72      794.61     25.27 o 
  -9   5   9       42.64       40.52      3.65 o 
  -7   5   9      159.21      151.97      5.13 o 
  -5   5   9      126.21      120.47      6.95 o 
  -3   5   9        8.73       15.68      3.48 o 
  -1   5   9        3.74        8.49      3.40 o 
   1   5   9      108.61       76.32      6.71 o 
 -16   6   9        0.93        0.00      2.78 o 
 -14   6   9       78.21       66.21      5.71 o 
 -12   6   9      133.81      165.96      7.19 o 
 -10   6   9       29.04       35.00      3.86 o 
  -8   6   9      176.29      150.42      5.22 o 
  -6   6   9       59.10       69.74      5.87 o 
  -4   6   9       36.07       17.00      3.48 o 
  -2   6   9       25.10       15.49      3.54 o 
   0   6   9        6.98        0.00      2.90 o 
 -15   7   9      129.74      149.69     11.90 o 
 -13   7   9       29.97       35.30      4.17 o 
 -11   7   9       76.99       84.77      5.37 o 
  -9   7   9      493.61      522.29     11.36 o 
  -7   7   9       87.55      110.51      4.65 o 
  -5   7   9        9.11       10.02      3.09 o 
  -3   7   9      174.02      168.43     18.17 o 
  -1   7   9       15.03       23.74      4.24 o 
 -12   8   9      131.97      123.56      7.31 o 
 -10   8   9       35.65       26.40      3.60 o 
  -8   8   9        4.89        3.96      1.90 o 
  -6   8   9      192.60      186.51     20.26 o 
  -4   8   9        2.89        0.00      2.30 o 
  -2   8   9        4.71        1.21      2.85 o 
 -11   9   9       54.92       66.39      5.31 o 
  -9   9   9       71.66       59.53      4.16 o 
  -7   9   9       15.86       16.44      7.94 o 
  -5   9   9        5.17        2.76      4.18 o 
  -3   9   9        1.63        0.56      2.85 o 
 -16   0  10       30.89       40.10      6.68 o 
 -14   0  10       14.36       13.37      4.18 o 
 -12   0  10       15.49       16.71      4.18 o 
 -10   0  10     1804.51     1804.77     33.87 o 
  -8   0  10      132.88      157.48      7.20 o 
  -6   0  10       50.67       66.78      5.22 o 
  -4   0  10      105.20      129.92      6.82 o 
  -2   0  10       59.29       56.74      5.32 o 
   0   0  10       12.24        6.76      3.71 o 
 -17   1  10        1.32        3.67      2.79 o 
 -15   1  10       91.90       88.88      6.20 o 
 -13   1  10       66.22       71.54      4.50 o 
 -11   1  10      131.87      135.48      5.27 o 
  -9   1  10      535.46      469.34      8.83 o 
  -7   1  10       54.40       57.26      4.93 o 
  -5   1  10      509.80      529.51     10.16 o 
  -3   1  10      137.63      122.50      4.79 o 
  -1   1  10      396.78      415.91      9.56 o 
   1   1  10        1.93        0.00      2.59 o 
 -16   2  10       78.62       55.91      4.39 o 
 -14   2  10        1.11        0.00      1.81 o 
 -12   2  10      231.27      211.80      7.18 o 
 -10   2  10        8.43        5.87      1.97 o 
  -8   2  10      348.83      338.95     10.09 o 
  -6   2  10     1327.08     1288.97     22.21 o 
  -4   2  10      174.41      181.82      7.12 o 
  -2   2  10       78.45       77.42      4.24 o 
   0   2  10       80.13       69.53      4.46 o 
 -17   3  10       11.55       13.92      4.89 o 
 -15   3  10       26.52       22.68      3.14 o 
 -13   3  10       27.45       35.01      3.42 o 
 -11   3  10      210.24      206.44      5.81 o 
  -9   3  10      576.28      586.91     11.35 o 
  -7   3  10        4.11        8.01      2.24 o 
  -5   3  10       77.21       74.48      4.60 o 
  -3   3  10       21.66       17.37      2.77 o 
  -1   3  10        9.37        4.80      2.52 o 
 -16   4  10        4.36       13.60      3.01 o 
 -14   4  10       33.94       31.26      4.59 o 
 -12   4  10        7.13        9.86      2.78 o 
 -10   4  10       46.85       36.65      3.87 o 
  -8   4  10        0.41        2.19      1.76 o 
  -6   4  10      305.96      286.45      7.79 o 
  -4   4  10       11.89       13.65      2.52 o 
  -2   4  10       33.63       35.38      3.62 o 
   0   4  10       18.48       16.48      3.42 o 
 -15   5  10        0.24        0.37      2.61 o 
 -13   5  10       28.35       17.21      3.48 o 
 -11   5  10      164.52      165.99      6.21 o 
  -9   5  10        2.39        0.88      1.76 o 
  -7   5  10      174.32      187.13     11.07 o 
  -5   5  10       83.01       88.25      6.18 o 
  -3   5  10      111.50      106.76      7.02 o 
  -1   5  10       24.57       16.08      4.17 o 
 -14   6  10      193.33      191.84     13.57 o 
 -12   6  10       92.60       93.79      5.94 o 
 -10   6  10        6.89        4.28      1.90 o 
  -8   6  10       29.54       33.83      4.71 o 
  -6   6  10       19.85       17.10      3.54 o 
  -4   6  10       12.09       13.01      3.54 o 
  -2   6  10       95.16       86.41      7.02 o 
 -13   7  10        3.50        4.85      2.78 o 
 -11   7  10       57.58       45.53      4.62 o 
  -9   7  10       60.50       36.50      6.89 o 
  -7   7  10        5.35        2.58      3.55 o 
  -5   7  10       13.38        9.52      3.48 o 
  -3   7  10        0.98        0.00      2.85 o 
 -12   8  10        3.43        0.81      3.55 o 
 -10   8  10      274.09      336.50      9.91 o 
  -8   8  10        0.01        0.58      2.92 o 
  -6   8  10        4.34        1.71      3.09 o 
 -15   1  11       47.18       34.08      4.80 o 
 -13   1  11       17.84       15.17      6.68 o 
 -11   1  11       92.75      101.27      3.99 o 
  -9   1  11      124.74      140.47      5.72 o 
  -7   1  11       30.43       22.62      3.23 o 
  -5   1  11       49.98       51.68      3.88 o 
  -3   1  11       23.68       18.65      2.78 o 
 -16   2  11       55.43       68.72      5.91 o 
 -14   2  11        1.50        0.00      2.31 o 
 -12   2  11        3.29        5.28      2.05 o 
 -10   2  11       56.63       67.36      4.50 o 
  -8   2  11      252.55      259.13      7.81 o 
  -6   2  11        4.68       13.10      2.60 o 
  -4   2  11       34.84       39.04      3.99 o 
  -2   2  11        0.10        0.00      2.39 o 
 -15   3  11       49.34       46.33      4.05 o 
 -13   3  11      176.66      172.04      6.35 o 
 -11   3  11        9.66        5.89      1.62 o 
  -9   3  11       80.45       76.75      4.59 o 
  -7   3  11        3.25        6.19      2.97 o 
  -5   3  11       72.82       79.77      4.88 o 
  -3   3  11       59.75       51.90      4.55 o 
 -14   4  11       63.21       43.07      3.91 o 
 -12   4  11       35.11       37.27      6.06 o 
 -10   4  11       35.72       41.39      8.77 o 
  -8   4  11        6.36        7.82      2.90 o 
  -6   4  11       51.25       43.54      5.18 o 
  -4   4  11      328.01      302.55     18.38 o 
 -13   5  11       22.98       12.42      3.16 o 
 -11   5  11       41.55       27.95      4.51 o 
  -9   5  11      195.84      221.60      9.93 o 
  -7   5  11       41.53       29.84      8.56 o 
  -5   5  11        3.52        1.71      2.90 o 
 -12   6  11        3.72       11.05      5.57 o 
 -10   6  11       82.75       91.32      7.49 o 
  -8   6  11        0.01        4.73      3.09 o 
  -6   6  11        0.08        0.00      2.62 o 
 -11   7  11       89.06       87.97      7.53 o 
  -9   7  11      186.79      211.78     10.14 o 
 -14   0  12      192.18      202.58     11.70 o 
 -12   0  12       71.24       83.12      8.77 o 
 -10   0  12       76.59       88.55      7.94 o 
  -8   0  12      395.26      424.37     17.54 o 
  -6   0  12       93.72       93.56      8.35 o 
 -15   1  12       59.94       66.76      5.75 o 
 -13   1  12        0.16        0.00      2.61 o 
 -11   1  12      128.67      131.18      9.40 o 
  -9   1  12       68.34       55.67     12.53 o 
  -7   1  12        0.06        0.00      3.55 o 
  -5   1  12       59.79       59.54      4.66 o 
 -14   2  12       53.84       57.35      5.54 o 
 -12   2  12       10.25       10.23      2.95 o 
 -10   2  12       13.44       13.89      3.37 o 
  -8   2  12       55.12       69.43      4.70 o 
  -6   2  12       88.54       99.80      5.31 o 
 -13   3  12       27.18       24.00      4.31 o 
 -11   3  12       11.64       19.06      4.21 o 
  -9   3  12      205.42      227.22     10.03 o 
  -7   3  12       60.14       64.29      6.10 o 
 -12   4  12       10.76        6.99      3.06 o 
 -10   4  12       16.89       20.92      4.09 o 
  -8   4  12       13.67       12.81      6.68 o 
                                                 
